# Supplementary material for: Extreme enrichment of VNTR-associated polymorphicity in human subtelomeres: genes with most VNTRs are predominantly expressed in the brain
Source: Transl Psychiatry. 2020 Nov 2;10:369. doi: 10.1038/s41398-020-01060-5 (PMC7608644; doi:10.1038/s41398-020-01060-5)
Supplement: Supplementary file 2 — Supplementary Tables [file 41398_2020_1060_MOESM2_ESM.xlsx]

## Sheet: S1-PacBio SMRT cells tissue
Linthorst et al., Table S1 :PACBio SMRT cells tissue
Smrtcell	Tissue
m141221_022547_42202_c100756772550000001823146807221563_s1_p0	brain
m141221_085247_42202_c100756772550000001823146807221564_s1_p0	brain
m141221_131613_42202_c100756772550000001823146807221565_s1_p0	brain
m150224_204400_42202_c100737892550000001823145706051560_s1_p0	brain
m150225_052323_42202_c100737892550000001823145706051562_s1_p0	brain
m150225_135838_42202_c100737892550000001823145706051564_s1_p0	brain
m150225_224247_42202_c100737892550000001823145706051566_s1_p0	brain
m150306_202252_42202_c100739922550000001823144606051520_s1_p0	brain
m150321_010158_42202_c100740202550000001823144606051511_s1_p0	brain
m150321_052237_42202_c100740202550000001823144606051512_s1_p0	brain
m141019_063950_42202_c100725742550000001823153204301510_s1_p0	lung
m141019_105753_42202_c100725742550000001823153204301511_s1_p0	lung
m141019_151706_42202_c100725742550000001823153204301512_s1_p0	lung
m141019_194004_42202_c100725742550000001823153204301513_s1_p0	lung
m141112_024126_42202_c100725482550000001823151604301565_s1_p0	lung
m141112_065913_42202_c100725482550000001823151604301566_s1_p0	lung
m141112_111826_42202_c100725482550000001823151604301567_s1_p0	lung
m141112_153739_42202_c100739882550000001823144606051590_s1_p0	lung
m141112_195652_42202_c100739882550000001823144606051591_s1_p0	lung
m141112_231605_42202_c100739882550000001823144606051592_s1_p0	lung
m141113_023909_42202_c100739882550000001823144606051593_s1_p0	lung
m141113_065726_42202_c100739882550000001823144606051594_s1_p0	lung
m141118_071207_42202_c100739542550000001823154706051565_s1_p0	lung
m141118_113044_42202_c100739542550000001823154706051566_s1_p0	lung
m141118_154957_42202_c100739542550000001823154706051567_s1_p0	lung
m141118_200910_42202_c100738062550000001823145706051520_s1_p0	lung
m141119_002829_42202_c100738062550000001823145706051521_s1_p0	lung
m141119_044738_42202_c100738062550000001823145706051522_s1_p0	lung
m141119_091156_42202_c100738062550000001823145706051523_s1_p0	lung
m141119_133027_42202_c100738062550000001823145706051524_s1_p0	lung
m141119_195825_42202_c100738062550000001823145706051525_s1_p0	lung
m141120_001437_42202_c100738062550000001823145706051526_s1_p0	lung
m141120_043405_42202_c100738062550000001823145706051527_s1_p0	lung
m141120_085538_42202_c100740292550000001823144606051520_s1_p0	lung
m141120_122138_42202_c100740292550000001823144606051525_s1_p0	lung
m141120_131216_42202_c100740292550000001823144606051521_s1_p0	lung
m141120_164204_42202_c100740292550000001823144606051526_s1_p0	lung
m141120_173136_42202_c100740292550000001823144606051522_s1_p0	lung
m141120_210149_42202_c100740292550000001823144606051527_s1_p0	lung
m141120_215603_42202_c100740292550000001823144606051523_s1_p0	lung
m141121_012051_42202_c100739872550000001823144606051500_s1_p0	lung
m141121_021540_42202_c100740292550000001823144606051524_s1_p0	lung
m141121_054104_42202_c100739872550000001823144606051501_s1_p0	lung
m141121_100218_42202_c100739872550000001823144606051502_s1_p0	lung
m150410_194923_42202_c100737552550000001823145706051590_s1_p0	lung
m150411_000835_42202_c100737552550000001823145706051591_s1_p0	lung
m150411_042757_42202_c100737552550000001823145706051592_s1_p0	lung
m150411_084703_42202_c100737552550000001823145706051593_s1_p0	lung
m150416_184531_42202_c100737912550000001823145706051510_s1_p0	lung
m150416_230349_42202_c100737912550000001823145706051511_s1_p0	lung
m150417_032624_42202_c100737912550000001823145706051512_s1_p0	lung
m150417_074211_42202_c100737912550000001823145706051513_s1_p0	lung
m150421_195316_42202_c100737992550000001823145706051531_s1_p0	lung
m150422_001554_42202_c100737992550000001823145706051532_s1_p0	lung
m150422_043552_42202_c100737992550000001823145706051533_s1_p0	lung
m150422_085543_42202_c100737992550000001823145706051534_s1_p0	lung
m150422_131454_42202_c100737992550000001823145706051535_s1_p0	lung
m150422_173614_42202_c100737992550000001823145706051536_s1_p0	lung
m150422_215411_42202_c100737992550000001823145706051537_s1_p0	lung
m141221_173819_42202_c100756772550000001823146807221566_s1_p0	heart
m141221_220005_42202_c100756772550000001823146807221567_s1_p0	heart
m141222_022253_42202_c100757192550000001823146807221510_s1_p0	heart
m150225_010059_42202_c100737892550000001823145706051561_s1_p0	heart
m150225_094201_42202_c100737892550000001823145706051563_s1_p0	heart
m150225_181751_42202_c100737892550000001823145706051565_s1_p0	heart
m150226_025733_42202_c100737892550000001823145706051567_s1_p0	heart
m150302_221454_42202_c100738042550000001823145706051541_s1_p0	heart
m150303_023121_42202_c100738042550000001823145706051542_s1_p0	heart
m150303_065018_42202_c100738042550000001823145706051543_s1_p0	heart
m150303_110931_42202_c100738042550000001823145706051544_s1_p0	heart
m150303_152844_42202_c100738042550000001823145706051545_s1_p0	heart
m150303_195411_42202_c100738042550000001823145706051546_s1_p0	heart
m150304_001208_42202_c100738042550000001823145706051547_s1_p0	heart
m150307_050321_42202_c100739922550000001823144606051522_s1_p0	heart
m150307_092217_42202_c100739922550000001823144606051523_s1_p0	heart
m150307_133854_42202_c100739922550000001823144606051524_s1_p0	heart
m150307_180008_42202_c100739922550000001823144606051525_s1_p0	heart
m150307_222119_42202_c100739922550000001823144606051526_s1_p0	heart
m150308_024027_42202_c100739922550000001823144606051527_s1_p0	heart
m150312_073632_42202_c100737982550000001823145706051540_s1_p0	heart
m150312_115259_42202_c100737982550000001823145706051541_s1_p0	heart
m150312_161225_42202_c100737982550000001823145706051542_s1_p0	heart
m150312_203426_42202_c100737982550000001823145706051543_s1_p0	heart
m150313_005312_42202_c100737982550000001823145706051544_s1_p0	heart
m150313_051236_42202_c100737982550000001823145706051545_s1_p0	heart
m150313_093327_42202_c100737982550000001823145706051546_s1_p0	heart
m150313_135319_42202_c100737982550000001823145706051547_s1_p0	heart
m150313_220418_42202_c100740132550000001823144606051510_s1_p0	heart
m150314_022303_42202_c100740132550000001823144606051511_s1_p0	heart
m150314_064515_42202_c100740132550000001823144606051512_s1_p0	heart
m150314_110115_42202_c100740132550000001823144606051513_s1_p0	heart
m150314_152029_42202_c100740132550000001823144606051514_s1_p0	heart
m150314_193940_42202_c100740132550000001823144606051515_s1_p0	heart
m150315_000345_42202_c100740132550000001823144606051516_s1_p0	heart
m150315_042306_42202_c100740132550000001823144606051517_s1_p0	heart
m150321_094159_42202_c100740202550000001823144606051513_s1_p0	heart
m150321_140333_42202_c100740202550000001823144606051514_s1_p0	heart
m150321_182023_42202_c100740202550000001823144606051515_s1_p0	heart
m150321_224439_42202_c100740202550000001823144606051516_s1_p0	heart
m150322_030439_42202_c100740202550000001823144606051517_s1_p0	heart
m150322_093203_42202_c100740162550000001823144606051580_s1_p0	heart
m150322_135219_42202_c100740162550000001823144606051581_s1_p0	heart
m150322_181055_42202_c100740162550000001823144606051582_s1_p0	heart
m150322_223138_42202_c100740162550000001823144606051583_s1_p0	heart
m150323_024752_42202_c100740162550000001823144606051584_s1_p0	heart
m150323_070733_42202_c100740162550000001823144606051585_s1_p0	heart
m150323_112838_42202_c100740162550000001823144606051586_s1_p0	heart
m150323_154827_42202_c100740162550000001823144606051587_s1_p0	heart
m150325_200145_42202_c100739532550000001823144606051530_s1_p0	heart
m150326_002202_42202_c100739532550000001823144606051531_s1_p0	heart
m150326_043829_42202_c100739532550000001823144606051532_s1_p0	heart
m150326_090220_42202_c100739532550000001823144606051533_s1_p0	heart
m150326_132324_42202_c100739532550000001823144606051534_s1_p0	heart
m150326_174234_42202_c100739532550000001823144606051535_s1_p0	heart
m150326_220318_42202_c100739532550000001823144606051536_s1_p0	heart
m150327_022233_42202_c100739532550000001823144606051537_s1_p0	heart
m150327_201226_42202_c100739522550000001823144606051540_s1_p0	heart
m150328_003252_42202_c100739522550000001823144606051541_s1_p0	heart
m150328_044951_42202_c100739522550000001823144606051542_s1_p0	heart
m150328_090851_42202_c100739522550000001823144606051543_s1_p0	heart
m150328_132817_42202_c100739522550000001823144606051544_s1_p0	heart
m150328_174949_42202_c100739522550000001823144606051545_s1_p0	heart
m150328_221228_42202_c100739522550000001823144606051546_s1_p0	heart
m150329_023252_42202_c100739522550000001823144606051547_s1_p0	heart
m150402_163457_42202_c100811662550000001823178610081556_s1_p0	heart
m150402_205334_42202_c100811662550000001823178610081557_s1_p0	heart
m150411_130625_42202_c100737552550000001823145706051594_s1_p0	heart
m150411_172937_42202_c100737552550000001823145706051595_s1_p0	heart
m150411_215040_42202_c100737552550000001823145706051596_s1_p0	heart
m150412_020823_42202_c100737552550000001823145706051597_s1_p0	heart
m150417_120145_42202_c100737912550000001823145706051514_s1_p0	heart
m150417_162037_42202_c100737912550000001823145706051515_s1_p0	heart
m150417_204351_42202_c100737912550000001823145706051516_s1_p0	heart
m150418_010201_42202_c100737912550000001823145706051517_s1_p0	heart
m150423_184214_42202_c100740192550000001823144606051550_s1_p0	heart
m150423_230000_42202_c100740192550000001823144606051551_s1_p0	heart
m150424_032210_42202_c100740192550000001823144606051552_s1_p0	heart
m150424_074055_42202_c100740192550000001823144606051553_s1_p0	heart
m150424_115739_42202_c100740192550000001823144606051554_s1_p0	heart
m150424_161657_42202_c100740192550000001823144606051555_s1_p0	heart
m150424_203957_42202_c100740192550000001823144606051556_s1_p0	heart
m150425_005518_42202_c100740192550000001823144606051557_s1_p0	heart
m150428_190734_42202_c100737592550000001823145706051550_s1_p0	heart
m150428_232455_42202_c100737592550000001823145706051551_s1_p0	heart
m150429_034407_42202_c100737592550000001823145706051552_s1_p0	heart
m150429_080320_42202_c100737592550000001823145706051553_s1_p0	heart
m150429_122524_42202_c100737592550000001823145706051554_s1_p0	heart
m150429_164212_42202_c100737592550000001823145706051555_s1_p0	heart
m150429_210440_42202_c100737592550000001823145706051556_s1_p0	heart
m150430_012315_42202_c100737592550000001823145706051557_s1_p0	heart
m150501_084629_42202_c100810012550000001823180010291573_s1_p0	heart
m150501_130926_42202_c100810012550000001823180010291574_s1_p0	heart
m150501_172733_42202_c100810012550000001823180010291575_s1_p0	heart
m150501_214807_42202_c100810012550000001823180010291576_s1_p0	heart
m150502_020553_42202_c100810012550000001823180010291577_s1_p0	heart
m150511_230002_42202_c100736582550000001823155706051545_s1_p0	heart
m150512_031929_42202_c100736582550000001823155706051546_s1_p0	heart
m150515_180846_42202_c100739842550000001823144606051530_s1_p0	heart
m150515_222748_42202_c100739842550000001823144606051531_s1_p0	heart
m150516_024710_42202_c100739842550000001823144606051532_s1_p0	heart
m150516_070609_42202_c100739842550000001823144606051533_s1_p0	heart
m150516_112757_42202_c100739842550000001823144606051534_s1_p0	heart
m150516_154435_42202_c100739842550000001823144606051535_s1_p0	heart
m150516_200807_42202_c100739842550000001823144606051536_s1_p0	heart
m150517_002626_42202_c100739842550000001823144606051537_s1_p0	heart
m150517_065217_42202_c100736872550000001823155706051560_s1_p0	heart
m150517_111005_42202_c100736872550000001823155706051561_s1_p0	heart
m150517_152918_42202_c100736872550000001823155706051562_s1_p0	heart
m150517_194831_42202_c100736872550000001823155706051563_s1_p0	heart
m150518_000744_42202_c100736872550000001823155706051564_s1_p0	heart
m150518_042944_42202_c100736872550000001823155706051565_s1_p0	heart
m150518_085101_42202_c100736872550000001823155706051566_s1_p0	heart
m150518_131133_42202_c100736872550000001823155706051567_s1_p0	heart
m150606_004719_42202_c100821362550000001823174411031531_s1_p0	heart
m150616_163258_42202_c100814682550000001823172111031530_s1_p0	heart
m150616_205408_42202_c100814682550000001823172111031531_s1_p0	heart
m150617_011442_42202_c100814682550000001823172111031532_s1_p0	heart
m150617_053634_42202_c100814682550000001823172111031533_s1_p0	heart
m150617_095726_42202_c100814682550000001823172111031534_s1_p0	heart
m150617_141932_42202_c100814682550000001823172111031535_s1_p0	heart
m150617_184143_42202_c100814682550000001823172111031536_s1_p0	heart
m150617_230337_42202_c100814682550000001823172111031537_s1_p0	heart
m150618_053135_42202_c100814342550000001823181311031580_s1_p0	heart
m150618_095130_42202_c100814342550000001823181311031581_s1_p0	heart
m150618_141127_42202_c100814342550000001823181311031582_s1_p0	heart
m150618_224616_42202_c100814342550000001823181311031584_s1_p0	heart
m150619_030403_42202_c100814342550000001823181311031585_s1_p0	heart
m150619_072915_42202_c100814342550000001823181311031586_s1_p0	heart
m150619_114858_42202_c100814342550000001823181311031587_s1_p0	heart
m150623_173719_42202_c100819962550000001823183711031590_s1_p0	heart
m150623_215420_42202_c100819962550000001823183711031591_s1_p0	heart
m150624_021731_42202_c100819962550000001823183711031592_s1_p0	heart
m150624_063658_42202_c100819962550000001823183711031593_s1_p0	heart
m150624_105915_42202_c100819962550000001823183711031594_s1_p0	heart
m150624_151845_42202_c100819962550000001823183711031595_s1_p0	heart
m150624_194009_42202_c100819962550000001823183711031596_s1_p0	heart
m150624_235932_42202_c100819962550000001823183711031597_s1_p0	heart
m150625_062941_42202_c100820012550000001823183711031570_s1_p0	heart
m150625_104927_42202_c100820012550000001823183711031571_s1_p0	heart
m150625_151025_42202_c100820012550000001823183711031572_s1_p0	heart
m150626_173425_42202_c100820012550000001823183711031575_s1_p0	heart
m150626_215645_42202_c100820012550000001823183711031576_s1_p0	heart
m150627_021623_42202_c100820012550000001823183711031577_s1_p0	heart
m150627_063830_42202_c100739502550000001823154706051502_s1_X0	heart
m151024_072500_42202_c100867612550000001823195203031656_s1_p0	heart
m151024_134425_42202_c100867612550000001823195203031657_s1_p0	heart
m151028_162752_42202_c100867232550000001823195203031653_s1_p0	heart
m151028_224650_42202_c100867232550000001823195203031654_s1_p0	heart
m151029_050340_42202_c100867232550000001823195203031655_s1_p0	heart
m151029_112536_42202_c100867232550000001823195203031656_s1_p0	heart
m151030_194437_42202_c100867032550000001823195203031610_s1_p0	heart
m151031_020356_42202_c100867032550000001823195203031611_s1_p0	heart
m151031_082258_42202_c100867032550000001823195203031612_s1_p0	heart
m151031_144214_42202_c100867032550000001823195203031613_s1_p0	heart
m151031_210124_42202_c100867032550000001823195203031614_s1_p0	heart
m151101_032051_42202_c100867032550000001823195203031615_s1_p0	heart
m151101_094239_42202_c100867032550000001823195203031616_s1_p0	heart
m151101_155915_42202_c100867032550000001823195203031617_s1_p0	heart
m151104_204943_42202_c100867762550000001823195203031670_s1_p0	heart
m151105_030856_42202_c100867762550000001823195203031671_s1_p0	heart
m151105_092809_42202_c100867762550000001823195203031672_s1_p0	heart
m151105_154734_42202_c100867762550000001823195203031673_s1_p0	heart
m151105_220635_42202_c100867762550000001823195203031674_s1_p0	heart
m151106_042548_42202_c100867762550000001823195203031675_s1_p0	heart
m151109_210541_42202_c100858102550000001823192901241660_s1_p0	heart
m151110_032454_42202_c100858102550000001823192901241661_s1_p0	heart
m151110_094407_42202_c100858102550000001823192901241662_s1_p0	heart
m151110_160320_42202_c100858102550000001823192901241663_s1_p0	heart
m151110_222233_42202_c100858102550000001823192901241664_s1_p0	heart
m151111_044146_42202_c100858102550000001823192901241665_s1_p0	heart
m151111_110342_42202_c100858102550000001823192901241666_s1_p0	heart
m151111_172012_42202_c100858102550000001823192901241667_s1_p0	heart
m151112_014444_42202_c100858382550000001823192901241620_s1_p0	heart
m151112_080227_42202_c100858382550000001823192901241621_s1_p0	heart
m151112_142151_42202_c100858382550000001823192901241622_s1_p0	heart
m151113_030006_42202_c100858382550000001823192901241624_s1_p0	heart
m151113_091919_42202_c100858382550000001823192901241625_s1_p0	heart
m151118_031354_42202_c100858382550000001823192901241627_s1_p0	heart
m151118_093256_42202_c100858262550000001823192901241670_s1_p0	heart
m151118_155205_42202_c100858262550000001823192901241671_s1_p0	heart
m151118_221118_42202_c100858262550000001823192901241672_s1_p0	heart
m151119_043031_42202_c100858262550000001823192901241673_s1_p0	heart
m151119_105223_42202_c100858262550000001823192901241674_s1_p0	heart
m151119_170908_42202_c100858262550000001823192901241675_s1_p0	heart
m151210_194942_42202_c100867422550000001823195203031602_s1_p0	heart
m151211_082942_42202_c100867422550000001823195203031604_s1_p0	heart
m151211_144719_42202_c100867422550000001823195203031605_s1_p0	heart
m151215_031654_42202_c100867422550000001823195203031607_s1_p0	heart
m151215_093607_42202_c100867552550000001823195203031640_s1_p0	heart
m151215_155523_42202_c100867552550000001823195203031641_s1_p0	heart
m151215_221433_42202_c100867552550000001823195203031642_s1_p0	heart
m151216_043348_42202_c100867552550000001823195203031643_s1_p0	heart
m151216_105555_42202_c100867552550000001823195203031644_s1_p0	heart
m151216_171212_42202_c100867552550000001823195203031645_s1_p0	heart
m151217_013840_42202_c100867552550000001823195203031646_s1_p0	heart
m151217_075643_42202_c100867552550000001823195203031647_s1_p0	heart
m151217_141605_42202_c100867512550000001823195203031680_s1_p0	heart
m151217_203527_42202_c100867512550000001823195203031681_s1_p0	heart
m151218_025422_42202_c100867512550000001823195203031682_s1_p0	heart
m151218_091337_42202_c100867512550000001823195203031683_s1_p0	heart
m151218_153549_42202_c100867512550000001823195203031684_s1_p0	heart
m151218_215201_42202_c100867512550000001823195203031685_s1_p0	heart
m151225_040946_42202_c100858432550000001823192901241640_s1_p0	heart
m151225_102903_42202_c100858432550000001823192901241641_s1_p0	heart
m151225_164759_42202_c100858432550000001823192901241642_s1_p0	heart
m151225_230712_42202_c100858432550000001823192901241643_s1_p0	heart
m151226_053012_42202_c100858432550000001823192901241644_s1_p0	heart
m151226_114538_42202_c100858432550000001823192901241645_s1_p0	heart
m160118_200057_42202_c100858432550000001823192901241646_s1_p0	heart

## Sheet: S2-w115 unique filtered Audano
Linthorst et al., Table S2: SVs unique for W115 not identified by Audano et al.
chrom	pos	size	type	gene	trf_consensus_size	repeatmasker_rtype	repeatmasker_query_coverage	repeatmasker_reference_coverage	CHM13	CHM1	GRCh38	w115h1	w115h2
chr5	180948074	55514	other	BTNL8	117	LTR25-int	0.0464919	0.686978	55515	55500	55503	1	2
chr11	59060887	43783	other	GLYATL1B	34	L1M3e	0.0572584	0.370329	43782	43777	43784	1	43599
chr8	6972496	38257	other	DEFA1	47	L1PA16	0.0126105	0.0937399	45365	45373	45359	26240	7116
chr14	106429861	32729	other	AC244452.1	107	LTR5B	0.0293506	0.999002	32730	32708	32708	32639	1
chrX	154215476	23256	other	OPN1MW2	19	AluY	0.0129853	0.961415	23257	23245	23257	1	1
chr1	169254695	22058	other	NME7	18	L1HS	0.13035	0.471038	69	69	69	67	22125
chr2	78474326	21568	other	.	15	L1PA4	0.11431	0.4	21573	21570	21574	6	21478
chr7	142768043	20293	other	TRBC1	34	L1PA16	0.0341973	0.111093	1	1	1	1	20294
chr4	105882130	19993	other	.	4	L1PA4	0.206929	0.678496	126	126	126	125	20118
chr18	73680827	18130	other	.	145	L1PA6	0.0623208	0.183458	2	2	2	18132	18132
chr17	7503375	16933	other	POLR2A	62	L1MB7	0.0484823	0.138139	1	1	1	16934	16934
chr11	63425604	16380	other	.	31	L1PA4	0.36872	0.979854	1	1	1	16381	16381
chr10	45343941	15980	other	.	39	L1P1	0.152994	0.400423	1	1	1	1	15981
chr9	81940398	15035	other	AL158154.2	26	LTR9	0.0407023	0.998366	1	1	1	15036	15036
chrX	116021664	14859	other	.	21	L1PA5	0.409485	0.99919	28	28	28	14887	14887
chrX	55088834	13897	other	.	136	L1P2	0.160455	0.365466	1	1	1	13898	13898
chr10	122597519	12654	other	DMBT1	12	MSTB1	0.0328653	0.99537	97	97	97	95	12749
chr11	63423096	11560	other	.	31	L1HS	0.36436	0.687439	1	1	1	11561	11560
chr1	198506695	11441	other	.	41	L1MA3	0.267458	0.493101	16	16	16	15	11456
chr9	88199979	11093	other	.	78	L1MC1	0.0598144	0.108637	8	8	8	11101	11101
chr14	106260049	10796	other	.	13	MER4D1	0.081011	0.996667	5	5	5	10801	10801
chr2	151594245	10552	other	NEB	14	AluSz	0.0259201	0.99359	12023	12016	12037	1485	1486
chr8	5737994	10261	other	.	2	L1PA7	0.196354	0.329379	10257	10250	10264	3	10237
chr9	73402724	9995	other	.	10	L1MB2	0.104329	0.17485	10027	10026	10025	9977	32
chr19	43607151	9363	other	SRRM5	2	AluYc3	0.0306513	0.973333	33	33	33	9396	9396
chr1	161472537	7406	other	.	29	MER11A	0.055666	0.409163	164	164	164	7545	7570
chr17	41382237	7296	other	KRT34	13	AluSc8	0.0390119	0.996785	889	889	889	881	8177
chr4	40566418	7101	other	.	301	MER1A	0.0690238	0.901701	7104	7100	7099	3	3
chr9	114323897	6768	other	ORM1	1	AluSp	0.0458026	0.974441	22	22	22	22	6790
chr9	114323980	6721	other	ORM1	12	AluSp	0.045677	0.971246	22	22	22	22	6743
chr11	69969690	6563	other	.	11	AluSp	0.0466991	0.984026	6584	6584	6583	21	6574
chr18	65533463	6497	other	.	1	L1PB1	0.240282	0.260933	167	167	167	6663	166
chr18	65539522	6486	other	.	1	L1PB1	0.244835	0.260933	49	49	49	6535	49
chr4	12339441	6446	other	.	10	L1P1	0.446128	0.469736	23	23	23	6469	24
chr4	68542443	6137	mei	UGT2B17	14	L1PA4	0.995937	0.998863	6153	6154	6152	17	6150
chr2	36343106	6070	mei	.	1	L1HS	0.993082	0.979691	1	1	1	6071	6069
chr6	154263427	6060	mei	IPCEF1	13	L1HS	0.991113	0.979366	16	16	16	6076	16
chr15	47215135	6059	mei	.	4	L1HS	0.99571	0.979854	1	1	1	1	6060
chr12	126318387	6025	mei	AC007368.1	9	L1HS	0.997013	0.979854	2	2	2	6027	2
chr4	179123888	5759	other	.	1	MER41B	0.0936823	0.900631	5998	5998	5999	240	5968
chr22	37348346	5642	other	ELFN2	24	L1PA8A	0.0879958	0.0863438	5648	5649	5648	7	7
chr14	41516122	5562	other	.	82	HERVH-int	0.528597	0.388176	5730	5730	5730	168	5700
chr4	89182525	5510	other	.	3	L1MA9	0.238753	0.238276	715	715	715	6224	714
chr9	131385121	5479	other	.	297	AluY	0.0524892	0.935691	5544	5541	5539	5502	65
chr5	99251432	5442	mei	.	21	L1PBa	0.998168	0.822047	5459	5458	5459	17	5413
chr18	28698520	5404	other	AC090365.1	125	HERVH-int	0.547519	0.387139	62	62	62	57	5461
chr22	23326057	5119	other	LINC02556	24	L1MB7	0.131512	0.110123	5125	5124	5130	11	11
chr11	63423115	4880	other	.	9	L1HS	0.873064	0.696551	28	28	28	4908	4908
chr6	154797101	4797	other	SCAF8	10	AluSc8	0.0610973	0.948553	4812	4812	4812	15	4758
chr5	112603882	4705	mini-satellite	.	11	MER50-int	0.126911	0.0800833	4776	4777	4775	72	4754
chr2	104929096	4517	other	.	18	AluSz	0.0340557	0.496795	4520	4520	4522	4518	5
chr9	131747138	4497	homopolymer	.	1	LTR3A	0.104682	0.997934	31	52	50	31	4528
chr4	71804463	4470	other	.	9	HERVK22-int	0.500223	0.331724	22	22	22	4492	22
chr16	26172091	4028	other	.	1	AluJr	0.0316753	0.407051	13	13	13	13	4041
chr11	77906586	4008	other	INTS4	4	L1PA4	0.19619	0.129001	4042	4042	4039	34	4036
chr6	100264668	3956	other	.	2	UCON28b	0.11425	0.846957	3963	3961	3965	9	3965
chr9	61692423	3840	other	.	172	L1MC2	0.207037	0.154477	4655	4652	4661	821	821
chr1	88507129	3822	other	PKN2-AS1	217	SVA_F	0.259859	0.693091	7	7	7	7	3829
chr4	143663006	3822	other	FREM3	14	L1P1	0.583747	0.361657	3827	3827	3827	3823	5
chr2	152939475	3739	other	.	4	L1PA14	0.28781	0.174485	3749	3752	3757	18	18
chr2	89822935	3721	mini-satellite	.	15	HSATII	0.994923	0.996151	3737	3717	3742	21	21
chr7	62905663	3602	macro-satellite	.	342	L1PA4	0.123605	0.0740861	3674	3673	3673	72	3671
chr6	23877734	3506	other	.	2	AluJr	0.0379819	0.426282	22	22	22	22	3528
chr7	9636489	3435	other	.	10	L1MA5	0.563969	0.318889	3447	3447	3447	3444	12
chr8	81078400	3386	other	PAG1	22	L1MD1	0.130307	0.0719321	3392	3392	3392	3394	8
chr2	13043062	3342	other	AC093912.1	11	L1HS	0.65869	0.35857	1	1	1	3343	3343
chr5	159468391	3311	other	.	4	MLT1D	0.0906627	0.566337	3320	3320	3320	14	3325
chr7	72221797	3215	other	CALN1	17	L1PA16	0.172896	0.0900097	3290	3290	3291	76	3282
chr1	58963489	3117	other	LINC01358	7	L1P1	0.745524	0.380085	11	11	11	3128	3105
chr1	32952567	2991	other	RNF19B	1	AluSq2	0.103987	0.990415	3013	3010	3011	22	3011
chr3	24946372	2954	other	AC092422.1	1	L1HS	0.964865	0.466125	6	6	6	6	2960
chr2	47582855	2839	mei	.	170	SVA_E	0.931459	0.997829	6	6	6	6	2845
chrX	110610589	2839	other	.	4	L1P3	0.563815	0.265213	13	13	13	2852	13
chr8	100674969	2736	other	.	14	AluSq2	0.109319	0.98722	54	54	54	54	2790
chr3	194498483	2599	mei	LINC00884	48	SVA_E	0.906178	0.999276	23	23	23	2622	23
chr8	68758759	2577	mei	C8orf34	171	SVA_E	0.960694	0.997829	18	18	18	2595	18
chr12	56580428	2527	other	RBMS2	297	AluY	0.113654	0.951769	95	95	95	2622	95
chr6	67261747	2518	other	.	14	L1P3	0.999604	0.407582	2527	2527	2531	13	2529
chr7	64875296	2494	other	.	7	SST1	0.253291	0.431222	2511	2511	2511	17	2507
chr8	130424997	2411	mei	ASAP1	125	SVA_E	0.958299	0.999276	11	11	11	2422	11
chr17	14228114	2408	other	.	4	AluSx3	0.0770492	0.604502	2439	2440	2439	33	32
chr17	14030794	2398	other	COX10-AS1	4	AluSx3	0.0775898	0.604502	25	25	25	2423	2423
chr9	76940839	2342	other	.	19	THE1C	0.152276	0.997333	2351	2351	2351	9	2348
chr1	179360563	2244	other	.	13	AluSx1	0.132133	0.958333	2278	2278	2278	34	34
chr6	139516253	2230	other	.	1	AluSz	0.134375	0.967949	10	10	10	2240	2240
chr7	62881513	2204	macro-satellite	.	334	ALR/Alpha	0.999552	0.999558	30	30	30	2234	30
chr13	52485144	2156	other	LINC00345	10	L1ME3A	0.290544	0.109833	35	35	35	2189	33
chr7	5813737	2022	other	.	172	SVA_F	0.930494	0.773091	21	21	21	22	2043
chr5	177547476	1909	other	FAM193B	1	AluY	0.135628	0.855305	1975	1975	1976	67	1971
chr21	35228199	1906	other	.	22	AluSp	0.151012	0.932907	1927	1927	1927	21	1916
chr1	61393238	1888	other	NFIA	2	MLT1K	0.0829042	0.248739	56	58	56	54	1942
chr16	21781868	1861	other	.	9	AluSz6	0.131833	0.785256	1867	1866	1866	6	6
chr11	68779666	1825	other	CPT1A	12	AluSx	0.163144	0.961538	1846	1846	1845	21	1845
chr1	179362859	1766	other	.	5	MER41A	0.29684	0.998195	1773	1772	1772	7	7
chr3	262514	1741	mini-satellite	CHL1	45	.	.	.	16	16	16	1757	16
chr15	100554280	1701	mini-satellite	PRKXP1	36	.	.	.	60	60	60	60	1761
chr4	9875080	1663	mini-satellite	SLC2A9	49	.	.	.	325	325	321	373	1984
chr13	35751246	1658	other	.	221	SVA_F	0.933649	0.740364	30	30	30	31	1688
chr2	115619096	1647	other	DPP10	1	.	.	.	6	6	6	1653	6
chr2	89800501	1645	mini-satellite	.	26	HSATII	0.996424	0.998186	33	33	33	1678	33
chr1	161531515	1637	other	AL590385.2	7	LTR25	0.302847	0.612559	1651	1651	1651	1650	14
chr14	100685592	1632	mini-satellite	.	15	.	.	.	66	66	21	1653	64
chr18	14385857	1540	mei	.	77	SVA_D	0.958469	0.997114	1	1	1	1541	1532
chr22	50397994	1534	mini-satellite	PPP6R2	70	.	.	.	10	10	10	220	1544
chr11	79179502	1501	other	TENM4	14	FLAM_A	0.0853578	0.915493	1523	1523	1523	1521	22
chr2	98660138	1501	other	MGAT4A	10	L1M2	0.552562	0.139508	21	21	21	1519	1522
chr4	26954325	1500	other	STIM2	16	Tigger23a	0.0420776	0.076326	1521	1521	1521	21	21
chr16	23775985	1475	other	.	4	AluSz	0.189702	0.897436	1	1	1	1476	1476
chr1	161535998	1471	mei	AL590385.2	115	SVA_C	0.981794	0.999277	12	12	12	12	1483
chr11	41810250	1468	other	LINC01499	1	L1PA2	0.655548	0.156621	1	1	1	1469	1469
chr15	26783543	1413	other	.	8	AluSx3	0.17161	0.778135	1420	1420	1416	1412	7
chr17	7361240	1412	other	.	4	AluSx1	0.205842	0.974359	1472	1473	1472	61	1449
chr18	14382158	1410	mei	.	154	SVA_D	0.979389	0.979092	1411	1407	1407	1	1
chr17	82802104	1383	other	TBCD	217	SVA_E	0.970525	0.446454	8	8	8	1391	8
chr2	238637945	1375	other	.	1	AluYc	0.142139	0.648829	18	18	18	18	1393
chr2	2295678	1359	mini-satellite	MYT1L	26	HERVIP10FH-int	0.248375	0.0586045	28	26	28	1385	28
chr13	61160353	1324	other	.	1	L1HS	0.618332	0.134362	7	7	7	1331	7
chr5	143238962	1324	other	.	18	THE1B	0.0606287	0.222527	1336	1336	1336	1335	12
chr4	3565204	1322	mini-satellite	.	78	.	.	.	209	209	209	1530	208
chr15	45860379	1298	other	AC068722.1	5	AluY	0.216867	0.92926	31	31	31	30	1328
chr1	2282511	1273	mini-satellite	SKI	43	.	.	.	22	22	22	1295	22
chr4	90748783	1259	other	CCSER1	5	L1P1	0.630482	0.142694	1391	1391	1391	1386	132
chr12	17463455	1231	other	.	15	AluYc	0.231385	0.956522	1240	1249	1240	18	1240
chr19	10668903	1218	other	ILF3	13	AluSz	0.217427	0.865385	1228	1228	1228	10	1224
chr15	77559607	1199	macro-satellite	.	292	SATR1	0.998375	0.99928	1231	1231	1231	32	32
chr3	129327344	1159	other	.	1	AluSc8	0.259607	0.954984	1171	1172	1172	1165	13
chr2	137225733	1155	other	THSD7B	6	L1M4	0.160821	0.0310982	1169	1169	1169	14	1167
chr20	13065902	1152	other	SPTLC3	19	L1MA9	0.97201	0.181401	27	27	27	27	1179
chr16	21781393	1151	other	.	8	AluSq10	0.190625	0.984026	449	449	449	1600	1597
chr1	45872374	1137	other	MAST2	1	AluSp	0.256034	0.948882	1160	1160	1160	1150	23
chr20	3032523	1134	other	PTPRA	1	AluSc5	0.226009	0.834951	1135	1135	1135	1115	1
chr4	68528180	1102	mei	.	14	LTR5A	0.894965	0.998064	1152	1152	1152	50	1150
chr14	104683240	1101	other	AL583722.1	5	AluJb	0.272	0.983974	25	25	25	1125	24
chr9	123022513	1095	other	RABGAP1	4	AluSx	0.258377	0.932692	1134	1134	1134	39	1126
chr12	127568871	1078	micro-satellite	.	2	.	.	.	20	20	20	493	1098
chr22	37694020	1065	other	Z83844.1	1	AluSq2	0.273234	0.945687	1077	1076	1076	1060	12
chrX	153382509	1065	other	.	76	.	.	.	23	23	23	1088	1088
chr8	76425131	1044	other	LINC01111	1	L1HS	0.963878	0.166044	8	8	8	8	1052
chr17	15538382	1022	other	TVP23C-CDRT4	4	AluYk2	0.222435	0.742765	1038	1038	1038	1043	21
chr2	212505406	1019	other	ERBB4	6	Tigger1	0.519542	0.231183	1049	1048	1049	30	1048
chr12	15046298	1012	micro-satellite	.	4	.	.	.	23	23	23	1035	23
chr1	31431745	1000	mini-satellite	SERINC2	9	.	.	.	19	19	19	1019	19
chr13	40214470	985	mini-satellite	LINC00598	21	.	.	.	46	46	74	1003	18
chr1	152304222	962	other	FLG-AS1	10	.	.	.	11	11	11	11	973
chr16	21784791	960	other	.	12	MIRb	0.10708	0.44403	1130	1130	1130	170	176
chr21	17292218	953	macro-satellite	.	342	SVA_F	0.998952	0.318545	1	1	1	954	954
chr6	169233559	942	macro-satellite	BX322234.1	304	.	.	.	960	963	963	21	946
chr20	58196723	923	mini-satellite	.	10	.	.	.	17	17	17	16	939
chr8	748249	909	mini-satellite	DLGAP2	20	.	.	.	17	17	17	687	926
chr9	121464680	909	other	GGTA1P	16	MLT1A	0.104651	0.294118	123	123	123	1032	123
chr5	23023270	895	other	.	1	L1HS	0.596004	0.0872461	6	6	6	6	901
chr4	68555458	873	other	UGT2B17	1	MER4-int	0.842404	0.120794	882	881	883	10	878
chr11	50681056	857	other	.	170	ALR/Alpha	0.997765	0.998884	895	895	895	38	38
chr19	18284546	852	other	.	28	AluSx	0.364359	0.948718	38	32	29	881	881
chr7	57950691	852	macro-satellite	.	170	ALR/Alpha	0.998975	0.959804	124	124	124	124	976
chr19	54692671	840	macro-satellite	.	228	L1MA5	0.111772	0.0168334	1	1	1	841	841
chr10	123254849	829	micro-satellite	.	3	.	.	.	1	1	1	830	830
chr3	35291578	790	other	.	1	L1HS	0.9075	0.117953	10	10	10	10	800
chr6	163329367	789	mini-satellite	.	29	.	.	.	16	16	16	16	805
chr6	65754253	782	other	.	15	L1PA4	0.598592	0.0835093	70	70	70	852	70
chr1	30651650	775	mini-satellite	.	19	.	.	.	30	30	30	805	30
chr11	62010584	775	other	.	1	AluY	0.385787	0.983923	13	13	13	788	13
chr1	246232509	774	mini-satellite	SMYD3	49	.	.	.	29	29	29	29	803
chr2	231604671	774	mini-satellite	.	30	.	.	.	56	101	87	830	82
chr2	39527452	772	other	AC007388.1	3	AluSx3	0.227979	0.565916	773	773	772	1	769
chr11	66598508	771	other	CCS	14	AluSx	0.363405	0.916667	17	16	17	787	17
chr20	25468421	770	mini-satellite	NINL	37	.	.	.	840	846	846	830	76
chr21	45606305	762	macro-satellite	.	273	Tigger3c	0.0867347	0.119601	22	22	22	784	784
chr16	23455158	736	other	AC008915.2	11	AluSg	0.378205	0.929032	44	44	44	44	780
chrX	118843868	724	other	LINC01285	1	L1HS	0.848238	0.102031	14	14	14	14	738
chr17	83181485	713	mini-satellite	.	38	.	.	.	9	9	9	722	9
chr7	5807407	707	other	.	5	AluY	0.385989	0.906752	728	728	728	723	21
chrX	97292646	705	other	DIAPH2	1	AluSc	0.208556	0.498382	45	45	45	43	748
chrX	124254694	702	other	.	24	L4_B_Mam	0.594972	0.0738717	716	716	716	719	17
chr1	202172341	701	micro-satellite	PTPRVP	2	.	.	.	7	7	7	7	708
chr14	72922790	699	other	.	8	AluYc	0.265734	0.635451	715	715	715	712	16
chr2	132228723	683	macro-satellite	.	340	ALR/Alpha	0.99569	0.998561	14	14	14	13	696
chr13	35957913	678	mini-satellite	DCLK1	23	.	.	.	79	79	79	79	757
chr19	50914588	672	macro-satellite	.	223	.	.	.	24	24	24	696	696
chr7	62567419	671	macro-satellite	.	340	ALR/Alpha	0.998563	0.90653	25	25	25	25	696
chr18	79328017	664	mini-satellite	ATP9B	18	.	.	.	46	46	28	692	46
chr4	187909514	656	mini-satellite	.	42	.	.	.	44	44	44	43	699
chr10	8985457	651	micro-satellite	.	2	.	.	.	4	4	4	655	4
chr10	1396641	649	mini-satellite	ADARB2	81	.	.	.	9	9	9	9	658
chr4	119796379	645	other	.	12	L1HS	0.559043	0.0617384	27	27	27	669	24
chr6	139516073	644	other	.	1	AluSc	0.448855	0.967638	11	11	11	655	655
chr7	158348249	644	mini-satellite	PTPRN2	32	.	.	.	13	13	13	657	657
chr8	48148600	640	macro-satellite	.	338	SVA_F	0.99844	0.317091	1	1	1	641	641
chr7	39347666	617	other	POU6F2	10	AluJb	0.421975	0.849359	628	628	628	11	625
chr18	59473888	616	mini-satellite	CCBE1	72	.	.	.	13	13	13	13	629
chr14	59346071	615	other	DAAM1	1	AluJr4	0.198728	0.397436	628	626	629	614	14
chr18	62040054	615	mini-satellite	PIGN	32	.	.	.	21	21	21	178	636
chr16	914575	612	mini-satellite	LMF1	36	.	.	.	30	30	30	29	641
chr4	68526371	607	other	.	6	Tigger2a	0.712418	0.988479	612	612	612	8	615
chr1	192293128	605	other	.	22	L1HS	0.905074	0.0901706	6	6	6	6	611
chr15	20504368	604	other	HERC2P3	7	AluSp	0.118314	0.233227	612	617	616	615	13
chr7	138211009	602	mini-satellite	.	32	.	.	.	46	46	46	48	648
chr3	7856625	598	other	.	.	.	.	.	607	607	607	606	9
chr1	114199848	594	other	.	1	L1HS	0.833613	0.0807474	1	1	1	592	595
chr7	55854690	581	other	2014-09-01	1	AluYk3	0.469115	0.900322	19	19	19	599	18
chr11	81485524	579	other	.	4	MIRc	0.391447	0.891791	29	29	29	608	29
chr7	159129271	579	macro-satellite	VIPR2	194	.	.	.	25	25	25	604	25
chr10	11885584	578	mini-satellite	PROSER2-AS1	39	.	.	.	30	30	30	608	30
chr2	3316147	578	macro-satellite	EIPR1	180	.	.	.	48	48	48	47	625
chr12	15091014	575	other	.	1	Tigger20a	0.333333	0.220966	582	582	582	580	7
chr5	141233	575	mini-satellite	PLEKHG4B	21	.	.	.	5	5	5	5	580
chr16	1190884	566	macro-satellite	CACNA1H	155	.	.	.	28	28	28	594	28
chr12	2520170	558	macro-satellite	CACNA1C	305	.	.	.	21	21	21	174	579
chr5	4285704	555	mini-satellite	.	17	.	.	.	455	470	470	476	1010
chrX	3434447	535	other	.	34	.	.	.	568	568	568	33	567
chr16	21783962	527	other	.	5	MER47A	0.634146	0.997268	574	574	574	48	47
chr18	63469943	524	macro-satellite	.	138	.	.	.	13	13	13	537	537
chr10	4986099	522	mei	.	11	MER9a2	0.844628	0.998051	605	605	602	83	83
chr17	56792897	519	mini-satellite	C17orf67	63	.	.	.	14	14	14	14	533
chr10	4981083	518	mei	AKR1C1	11	MER9a2	0.912186	0.998051	40	40	40	558	558
chr17	30736262	517	macro-satellite	SUZ12P1	125	SVA_F	0.998141	0.316364	21	21	21	538	21
chr18	29639223	517	other	.	1	L1HS	0.455744	0.0399675	14	14	14	14	531
chr10	133078187	516	macro-satellite	.	167	.	.	.	17	17	17	533	533
chr4	178005733	516	other	.	.	L1P4	0.923218	0.0824927	31	31	31	547	31
chr11	71167402	510	macro-satellite	SHANK2	127	SVA_F	0.979284	0.315636	531	531	531	21	21
chr17	217307	510	macro-satellite	RPH3AL	170	.	.	.	21	21	21	531	528
chrX	103974760	505	other	.	10	.	.	.	707	707	707	707	1212
chr10	130496367	504	mini-satellite	.	42	.	.	.	22	22	22	526	22
chr2	238110036	485	mini-satellite	ESPNL	99	L1MC3	0.0994264	0.00642261	38	38	38	523	38
chr18	64290041	484	other	LINC01924	4	L1P1	0.997963	0.0805402	491	491	491	491	7
chr14	103896683	481	mini-satellite	.	32	.	.	.	22	22	22	22	503
chr19	32596232	480	other	.	15	AluSc8	0.50571	0.92283	133	133	133	133	613
chr3	21143883	475	micro-satellite	AC099753.1	2	.	.	.	51	17	17	492	51
chr4	186239085	475	macro-satellite	KLKB1	209	.	.	.	10	10	10	485	10
chr13	73120132	465	micro-satellite	.	2	.	.	.	42	41	42	506	41
chr12	127568851	460	micro-satellite	.	2	.	.	.	14	14	14	474	14
chr17	82284516	455	other	.	52	AluY	0.620042	0.967846	24	24	24	24	479
chr22	47128238	451	mini-satellite	TBC1D22A	77	.	.	.	58	58	58	57	508
chr7	156265235	450	mini-satellite	.	45	.	.	.	21	21	21	468	471
chr18	3609929	448	other	DLGAP1	.	AluSp	0.375796	0.5623	24	24	24	23	471
chr2	146765576	443	other	.	1	AluSz	0.530526	0.807692	32	32	32	475	32
chr18	76762179	436	mini-satellite	.	23	.	.	.	23	23	23	23	459
chr11	431272	434	mini-satellite	ANO9	40	.	.	.	21	21	21	455	454
chr22	50022124	433	mini-satellite	TTLL8	41	.	.	.	381	381	381	381	814
chr4	6353491	427	mini-satellite	PPP2R2C	16	.	.	.	62	62	62	484	57
chr7	64968183	427	other	.	48	SVA_F	0.982022	0.315636	18	18	18	18	445
chr11	100526246	423	micro-satellite	.	5	L1PBa1	0.47191	0.0300968	28	22	28	25	445
chr1	80329416	422	other	.	20	L1MC	0.462585	0.0357956	19	19	25	441	19
chr20	32563238	421	mini-satellite	NOL4L	97	.	.	.	30	30	30	451	451
chr5	179412931	420	mini-satellite	.	22	.	.	.	32	32	32	30	450
chr17	83047494	415	mini-satellite	B3GNTL1	38	.	.	.	21	21	21	436	245
chr9	94686911	413	other	.	7	AluY	0.690867	0.948553	14	14	14	423	427
chr12	131577287	406	macro-satellite	.	202	.	.	.	24	24	24	24	430
chr10	27355665	400	other	.	2	L1PA7	0.798122	0.0552486	26	26	26	423	426
chr10	447322	398	mini-satellite	DIP2C	49	.	.	.	201	201	201	599	599
chr10	27312410	398	macro-satellite	.	110	.	.	.	10	10	10	408	10
chr3	111780261	397	micro-satellite	PLCXD2	3	.	.	.	48	48	21	418	56
chr6	113380341	394	micro-satellite	.	2	.	.	.	40	40	40	432	38
chr14	24965330	393	other	STXBP6	1	L3	0.584541	0.0619663	21	21	21	414	21
chr10	4981883	389	other	AKR1C1	9	L1PBa	0.263525	0.0212735	573	573	573	184	184
chr10	4984958	388	other	.	9	L1PBa	0.109504	0.0081597	96	96	96	484	484
chr15	27930653	388	other	OCA2	17	L1HS	0.910256	0.058814	2	2	2	390	2
chr2	2580164	388	mini-satellite	.	39	.	.	.	196	196	235	584	584
chr4	10910499	379	other	.	6	.	.	.	401	401	401	22	401
chr7	459520	377	macro-satellite	.	126	.	.	.	44	44	44	420	43
chr3	179727848	375	macro-satellite	USP13	126	SVA_F	0.98731	0.274182	19	19	19	19	394
chr9	135471081	375	other	PPP1R26-AS1	1	AluSx1	0.54798	0.701923	362	396	362	21	21
chr2	131475118	370	other	.	1	AluSg4	0.479487	0.6	390	390	389	20	20
chr11	61100890	367	mini-satellite	.	25	.	.	.	45	45	45	412	412
chr2	139113843	367	other	.	1	AluYa5	0.797927	0.996785	19	19	19	386	19
chrX	118942210	364	mei	.	1	AluYa5	0.828947	0.996785	16	16	16	380	380
chr2	213959961	362	mei	SPAG16	1	AluY	0.849315	0.996785	3	3	3	3	365
chr7	157983350	362	mini-satellite	PTPRN2	52	.	.	.	29	29	29	390	28
chr21	44591892	358	other	TSPEAR	15	.	.	.	23	23	23	379	21
chr5	1082155	356	mini-satellite	SLC12A7	29	.	.	.	58	58	58	414	58
chr14	31142757	355	mei	HECTD1	1	AluYa5	0.855956	0.996785	6	6	6	6	361
chr10	104807120	354	mei	SORCS3	1	AluY	0.840541	0.996785	16	16	16	370	16
chr15	62893475	354	mini-satellite	.	24	.	.	.	24	24	24	378	378
chrX	93212542	353	mei	.	1	AluYb8	0.875	0.996855	7	7	7	360	7
chr4	118066955	352	mini-satellite	NDST3	32	.	.	.	11	11	11	9	361
chr7	155615196	352	macro-satellite	AC009403.2	131	L1M5	0.206434	0.013297	21	21	21	373	371
chr5	105631207	351	other	.	.	THE1C	0.620112	0.685333	358	358	358	7	358
chr21	35551495	350	mei	.	1	AluYb8	0.831579	0.996855	30	30	30	380	30
chr7	151526681	350	other	.	1	AluSx3	0.588972	0.745981	51	51	51	399	49
chr15	70124464	349	mei	.	12	AluYb8	0.862637	0.990566	15	15	15	364	15
chrX	473345	349	other	.	.	AluSp	0.468586	0.58147	33	33	33	382	382
chr20	21022061	348	other	.	2	.	.	.	319	337	360	12	12
chr3	151451241	348	mei	IGSF10	1	AluYb8	0.89548	0.996855	6	6	6	354	6
chr13	61517422	347	mei	.	22	AluYb8	0.868132	0.993711	18	18	18	17	364
chr14	84166383	347	mei	.	23	AluY	0.878187	0.996785	6	6	6	353	6
chr15	36554722	347	mei	.	1	AluYa5	0.890805	0.996785	1	1	1	348	346
chr21	16635655	347	mei	AP000473.5	1	AluYa5	0.871148	0.996785	10	10	10	357	10
chr3	7479876	347	mei	GRM7	1	AluY	0.889205	0.996785	5	5	5	352	5
chr7	82549471	347	mei	.	1	AluYb8	0.892958	0.996855	8	8	8	355	8
chr3	194943418	345	mini-satellite	.	57	.	.	.	195	195	163	508	211
chr8	42717080	345	mei	CHRNB3	1	AluYa5	0.936747	0.996785	356	332	332	11	355
chr8	42730757	345	mei	CHRNB3	4	AluYb8	0.916185	0.996855	342	342	346	1	1
chr8	106452881	345	mei	.	1	AluYa5	0.846154	0.996785	19	19	19	19	364
chr9	17062589	344	mei	RP11-132E11.2	1	AluYb8	0.903134	0.996855	7	7	7	7	351
chr15	38477234	342	mei	FAM98B	1	AluYb9	0.898592	0.996855	14	14	14	13	355
chr15	72396728	342	other	.	49	SVA_F	0.977591	0.314909	15	15	15	15	357
chrX	150283084	342	mei	.	1	AluYa5	0.873239	0.996785	14	14	14	355	13
chr17	51331439	341	mei	LINC02071	1	AluYb8	0.926901	0.987421	1	1	1	342	342
chr6	170453057	341	macro-satellite	.	170	.	.	.	23	23	23	363	22
chr8	131341820	341	mei	.	1	AluYa5	0.886364	0.996785	11	11	11	348	352
chr14	106206432	339	mini-satellite	.	86	HERVS71-int	0.219895	0.00946759	44	44	44	382	43
chr20	20295992	339	mini-satellite	CFAP61	25	.	.	.	8	8	8	347	8
chr4	40879173	339	mei	APBB2	1	AluYb8	0.892958	0.996855	16	16	16	355	355
chr4	68535882	339	other	UGT2B17	3	L1P1	0.570833	0.111292	1539	1539	1539	1200	1536
chr4	136098118	339	mei	AC073429.2	1	AluYb8	0.895775	0.996855	16	16	16	355	17
chr4	160094828	339	mei	.	1	AluYa5	0.867977	0.996785	17	17	17	356	17
chr16	83099630	338	mei	CDH13	1	AluYb8	0.921283	0.996855	5	5	5	5	343
chr1	44951922	337	mei	EIF2B3	1	AluYa5	0.875706	0.993569	354	351	351	376	39
chr3	145351661	337	mei	.	1	AluYa5	0.91404	0.996785	12	12	12	349	12
chr9	81244746	337	mei	.	1	AluYa5	0.895954	0.996785	9	9	9	346	9
chr13	46557530	336	mei	LRCH1	1	AluYa5	0.897959	0.993569	8	8	8	343	7
chr5	57146208	336	mei	.	1	AluYa5	0.916914	0.993569	1	1	1	337	337
chr8	104888241	336	mei	.	1	AluYa5	0.902299	0.996785	12	12	12	348	12
chr1	48892005	335	mei	AGBL4	1	AluYb9	0.903409	0.996855	17	17	17	352	17
chr11	97230783	335	mei	LINC02553	1	AluYa5	0.914454	0.996785	344	323	339	9	324
chr18	44241039	335	mei	AC110014.1	1	AluYa5	0.853591	0.996785	28	28	28	27	362
chr20	37808982	335	mei	CTNNBL1	1	AluY	0.883191	0.996785	16	16	16	16	351
chr4	175106111	335	mei	.	1	AluYa5	0.899135	0.996785	12	12	12	347	12
chr9	135471499	335	other	PPP1R26-AS1	1	AluSg	0.574257	0.754839	69	69	69	404	69
chrX	123538522	335	mei	.	1	AluYb8	0.954683	0.993711	1	1	1	331	336
chrX	144641812	335	mei	.	1	AluYa5	0.885057	0.996785	13	13	13	348	13
chr12	29726416	334	mei	TMTC1	1	AluYa5	0.879214	0.996785	22	22	22	22	356
chr18	52405379	334	mei	DCC	1	AluYa5	0.882857	0.996785	16	16	16	350	16
chr2	158426075	334	other	CCDC148	1	AluYa5	0.794271	0.983923	52	52	52	50	384
chr3	170430708	334	mei	AC026316.5	1	AluY	0.870057	0.996785	20	20	20	354	20
chr5	63153924	334	mei	.	1	AluYb9	0.880814	0.95283	10	10	10	344	10
chr16	60007248	332	mei	LINC02141	1	AluYa5	0.930931	0.996785	1	1	1	333	333
chr18	29602124	332	mei	.	1	AluYa5	0.900875	0.996785	11	11	11	11	343
chr2	156635225	332	mei	.	1	AluYa5	0.892754	0.993569	14	14	14	345	13
chr8	117522700	331	mei	MED30	1	AluYb8	0.921283	0.996855	12	12	12	12	343
chr9	105091909	331	mei	.	1	AluYb8	0.907246	0.996855	14	14	14	14	345
chr11	122572281	330	mei	.	1	AluYb8	0.943452	0.996855	6	6	6	336	6
chr13	89749581	330	mei	.	1	AluYb8	0.921512	0.996855	15	15	15	14	344
chr15	23726751	330	mei	.	1	AluY	0.824859	0.958199	25	25	25	24	354
chr16	32661469	330	other	AC138907.7	1	L1M3	0.938953	0.0547231	14	14	14	344	344
chr2	138623210	330	mei	.	1	AluYa5	0.914454	0.996785	9	9	9	9	339
chr2	184260874	330	mei	.	1	AluY	0.885714	0.996785	20	20	20	350	20
chr2	216837480	330	mei	AC007563.2	1	AluYa5	0.893372	0.996785	17	17	17	347	17
chr22	18891957	330	mini-satellite	LINC01663	23	.	.	.	37	37	37	37	367
chr3	2772340	330	mei	CNTN4	1	AluYb8	0.913545	0.996855	17	17	17	347	18
chr7	87223090	330	mei	.	1	AluYh7	0.919643	0.996785	6	6	6	6	336
chr10	130254739	329	mei	AL157712.1	1	AluYe5	0.852601	0.951613	18	18	18	346	17
chr15	49371955	329	mini-satellite	FAM227B	26	.	.	.	313	339	313	51	380
chr16	80663086	329	mei	CDYL2	1	AluYa5	0.922849	0.996785	8	8	8	337	8
chr3	48708601	329	mei	IP6K2	1	AluYb8	0.938235	0.990566	11	11	11	340	11
chr3	158505752	329	mei	RSRC1	1	AluYb8	0.904348	0.996855	16	16	16	16	345
chr5	32741060	329	mei	NPR3	1	AluY	0.921922	0.996785	4	4	4	333	4
chr5	143920564	329	mei	.	1	AluYb8	0.927326	0.993711	15	15	15	15	344
chr8	56935360	329	mei	.	1	AluYe5	0.916914	0.996774	8	8	8	8	337
chr1	103323867	328	mei	.	1	AluYa5	0.900585	0.996785	14	14	14	342	14
chr12	43246941	328	mei	.	1	AluYa5	0.889535	0.996785	18	18	18	344	16
chr13	67349315	328	mei	.	1	AluYb8	0.900568	0.996855	24	24	24	24	352
chr19	47808619	328	mei	TPRX1	19	AluYd8	0.852174	0.986622	17	17	17	345	17
chr2	11506927	328	mei	.	1	AluYb8	0.923754	0.993711	13	13	13	13	341
chr2	131381216	328	mei	MTATP6P4	1	AluYg6	0.889535	0.996785	16	16	16	344	17
chr15	45833793	327	mei	AC068722.1	1	AluYa8	0.908284	0.993548	11	11	11	338	11
chr16	21227732	327	mei	.	1	AluY	0.939024	0.990354	1	1	1	328	328
chr17	39949215	327	mei	.	1	AluYe5	0.883041	0.993548	16	16	16	342	15
chr17	76378376	327	mei	.	1	AluSc	0.890173	0.996764	21	21	21	346	19
chr2	212303408	327	mei	ERBB4	1	AluYe5	0.945122	0.993548	1	1	1	328	328
chr5	67276650	327	mei	.	18	AluYa5	0.91716	0.993569	11	11	11	12	338
chrX	26463344	327	mei	.	1	AluYa5	0.886297	0.980707	16	16	16	16	343
chr1	169474963	326	mei	SLC19A2	1	AluYa5	0.890805	0.996785	22	22	22	22	348
chr10	34282102	326	mei	PARD3	1	AluYa5	0.925373	0.996785	9	9	9	9	335
chr10	71433790	326	mei	CDH23	7	AluYj4	0.944954	0.980707	1	1	1	327	327
chr10	121469465	326	mei	.	1	AluYh7	0.933735	0.996785	6	6	6	6	332
chr11	15264307	326	other	.	3	MLT1E2	0.462604	0.295056	361	361	361	35	35
chr22	28380054	326	mei	TTC28	1	AluYa5	0.897959	0.996785	17	17	17	343	17
chr4	176883323	326	mei	.	1	AluYa5	0.909621	0.996785	17	17	17	343	17
chr9	2326289	326	mei	.	1	AluY	0.902941	0.996785	14	14	14	340	14
chr10	101976009	325	mei	ARMH3	1	AluYa5	0.933934	0.996785	8	8	8	333	333
chr15	56449315	325	mei	MNS1	1	AluYa5	0.930931	0.996785	8	8	8	8	333
chr2	58315737	325	other	.	.	HERVH-int	0.996988	0.0447297	7	7	7	332	7
chr11	104915881	324	mei	CASP17P	1	AluYa5	0.956923	0.996785	1	1	1	325	325
chr16	80814165	324	mei	.	4	AluY	0.910448	0.983923	11	11	11	11	335
chr17	38594629	324	mei	SRCIN1	1	AluYa5	0.922156	0.990354	15	15	15	334	10
chr18	52925891	324	mei	DCC	1	AluYa5	0.922619	0.990354	12	12	12	12	336
chr19	53593988	324	mei	.	1	AluY	0.927492	0.996785	7	7	7	331	331
chr5	167495	324	mei	PLEKHG4B	1	AluY	0.937313	0.990354	11	11	11	335	11
chr6	158745255	324	mei	SYTL3	1	AluYa5	0.937313	0.996785	11	11	11	335	11
chr8	121718768	324	mei	HAS2-AS1	1	AluYb8	0.929204	0.993711	15	15	15	15	339
chr11	975344	323	macro-satellite	AP2A2	139	.	.	.	28	28	28	348	25
chr11	24771398	323	mei	LUZP2	1	AluYa5	0.933934	0.990354	10	10	10	333	10
chr11	66216851	323	mei	PACS1	1	AluYa5	0.90379	0.996785	20	20	20	343	22
chr12	7083589	323	mini-satellite	C1R	30	.	.	.	25	25	25	348	25
chr12	97156979	323	mei	AC007656.1	1	AluYb8	0.920354	0.977987	16	16	16	339	16
chr13	48218291	323	mei	.	1	AluYd8	0.900302	0.996656	8	8	8	331	325
chr15	67352558	323	mei	IQCH	11	AluYa5	0.948795	0.996785	9	9	9	332	9
chr9	73582877	323	mei	.	1	AluYb8	0.95092	0.974843	3	3	3	3	326
chr9	82585571	323	mei	AL162726.3	1	AluYa5	0.889535	0.996785	21	21	21	21	344
chr10	14354687	322	mei	.	1	AluYa5	0.919403	0.996785	14	14	14	13	335
chr10	67217832	322	mei	CTNNA3	1	AluYa5	0.911504	0.996785	17	17	17	339	17
chr11	15998438	322	mei	SOX6	12	AluYa5	0.935976	0.990354	6	6	6	6	328
chr12	20320941	322	mei	.	1	AluYa5	0.919881	0.996785	15	15	15	15	337
chr13	108016674	322	mei	.	1	AluYa5	0.947368	0.983923	1	1	1	322	323
chr18	56984046	322	mei	WDR7	1	AluYa5	0.933333	0.996785	8	8	8	330	8
chr3	151333915	322	mei	MED12L	1	AluYb8	0.917889	0.990566	19	19	19	341	19
chr4	55505795	322	mei	CLOCK	1	AluYe5	0.950464	0.990323	1	1	1	323	323
chr5	162207374	322	mei	.	1	AluYb8	0.953704	0.977987	2	2	2	324	2
chr6	67340736	322	mei	.	1	AluYb8a1	0.925816	0.990536	15	15	15	337	15
chr6	116522980	322	mei	TRAPPC3L	1	AluYa5	0.944954	0.990354	5	5	5	327	5
chr8	62431916	322	mei	NKAIN3	1	AluYa8	0.947692	0.996774	3	3	3	325	3
chr9	116509677	322	mei	ASTN2	1	AluYe5	0.920973	0.996774	7	7	7	329	7
chr1	8344819	321	macro-satellite	.	132	.	.	.	38	38	38	359	38
chr15	58877173	321	mei	.	1	AluY	0.909091	0.980707	9	9	9	330	9
chr21	37632244	321	mei	KCNJ6	1	AluYb8	0.925595	0.981132	15	15	15	15	336
chr3	189165420	321	mei	TPRG1	1	AluYb8	0.908824	0.971698	19	19	19	340	340
chr4	55754921	321	mei	.	1	AluY	0.939394	0.996785	9	9	9	330	9
chr4	136115936	321	mei	.	1	AluYa5	0.932927	0.983923	7	7	7	328	7
chr4	173123069	321	mei	.	1	AluYi6	0.953846	0.983923	4	4	4	4	325
chr6	120756497	321	mei	.	1	AluY	0.935583	0.996785	5	5	5	326	5
chr7	10175716	321	mei	.	1	AluYa5	0.905882	0.990354	19	19	19	19	340
chr1	59406192	320	mei	FGGY	1	AluYa5	0.93617	0.990354	9	9	9	9	329
chr1	237405896	320	mei	RYR2	1	AluYa5	0.93617	0.990354	9	9	9	329	9
chr12	76917963	320	mei	.	1	AluYb8	0.916418	0.977987	16	16	16	15	335
chr12	97769602	320	mei	.	1	AluYh7	0.900585	0.993569	23	23	23	342	22
chr13	36083016	320	mei	DCLK1	1	AluYa5	0.911243	0.990354	18	18	18	338	18
chr15	78644313	320	mei	.	1	AluYa5	0.943925	0.974277	1	1	1	321	321
chr22	26557755	320	mei	TPST2	1	AluY	0.935976	0.990354	8	8	8	328	8
chr3	121849965	320	mei	EAF2	1	AluYb8	0.935976	0.949686	8	8	8	328	8
chr4	36323576	320	mei	DTHD1	1	AluYb8	0.887538	0.924528	9	9	9	9	329
chr4	105715694	320	mei	GSTCD	1	AluYa5	0.944954	0.996785	7	7	7	7	327
chr5	61102843	320	mei	NDUFAF2	1	AluYa5	0.931138	0.993569	14	14	14	14	334
chr5	110610244	320	mini-satellite	TMEM232	8	.	.	.	41	41	17	39	337
chr6	86968919	320	mei	HTR1E	1	AluY	0.941718	0.996785	6	6	6	326	6
chr6	124544359	320	mei	NKAIN2	1	AluYa5	0.905325	0.983923	18	18	18	18	338
chr7	116225168	320	mei	TES	14	AluYa5	0.91369	0.987138	16	16	16	336	16
chr7	142358518	320	mei	.	1	AluY	0.902077	0.996785	17	17	17	17	337
chr9	20589690	320	mei	MLLT3	1	AluYb8	0.925595	0.974843	16	16	16	336	336
chr9	78981208	320	mei	.	1	AluYa5	0.965732	0.996785	1	1	1	321	320
chr1	225807900	319	mei	.	1	AluYa5	0.935385	0.980707	6	6	6	6	325
chr12	76117143	319	mei	.	1	AluYa5	0.927711	0.996785	13	13	13	13	332
chr3	81179535	319	mei	.	1	AluYa5	0.916418	0.996785	16	16	16	16	335
chr4	137337763	319	mei	.	1	AluYa5	0.941538	0.990354	6	6	6	325	6
chr5	83831602	319	mei	.	1	AluYa5	0.935976	0.987138	9	9	9	9	328
chr6	80557298	319	mei	.	1	AluYb9	0.916168	0.971698	15	15	15	334	15
chr7	46326828	319	mei	AC023669.2	1	AluYa5	0.830946	0.92926	30	30	30	30	349
chr13	54863946	318	mei	.	1	AluYa5	0.941538	0.990354	7	7	7	7	325
chr15	53994190	318	mei	.	1	AluYa5	0.93578	0.990354	9	9	9	9	327
chr17	38448793	318	mei	ARHGAP23	1	AluY	0.908012	0.996785	19	19	19	337	19
chr18	14374624	318	mei	.	1	AluYa5	0.978056	0.996785	317	319	318	314	1
chr18	29576388	318	mei	.	1	AluYb8	0.910979	0.968553	19	19	19	19	337
chr19	46916382	318	mei	.	1	AluYa5	0.913174	0.983923	16	16	16	16	334
chr4	39408929	318	mei	KLB	1	AluYb8	0.947531	0.971698	6	6	6	6	324
chr9	94551964	318	mei	.	1	AluYa5	0.959248	0.983923	1	1	1	313	319
chr1	96402055	317	mei	.	1	AluYa5	0.955975	0.977492	1	1	1	318	318
chr11	117812790	317	mei	.	1	AluYb8	0.968553	0.959119	1	1	1	317	318
chr16	73561584	317	other	ZFHX3	4	L1M2	0.412651	0.022139	15	15	15	332	15
chr17	7077295	317	macro-satellite	CLEC10A	106	.	.	.	21	21	21	338	338
chr2	141567786	317	mei	LRP1B	1	AluY	0.95625	0.983923	3	3	3	320	3
chr3	101713528	317	mei	.	1	AluYa5	0.932515	0.977492	9	9	9	326	9
chr6	130854321	317	mei	EPB41L2	1	AluYb8	0.918675	0.95283	16	16	16	15	332
chr7	50405578	317	mei	.	1	AluYa5	0.953846	0.996785	8	8	8	325	325
chr7	154590562	317	mei	DPP6	1	AluYb8	0.956113	0.959119	2	2	2	2	319
chr1	8386570	316	mei	RERE	1	AluYa5	0.968553	0.993569	2	2	2	2	318
chr1	243448279	316	mei	SDCCAG8	1	AluYg6	0.930723	0.996785	16	16	16	16	332
chr10	83813320	316	mei	.	1	AluY	0.971609	0.987138	1	1	1	317	317
chr10	84223492	316	mei	LRIT2	1	AluYa5	0.941176	0.977492	7	7	7	323	7
chr13	21614343	316	mei	.	1	AluYa5	0.955836	0.974277	1	1	1	317	317
chr14	38691555	316	mei	.	1	AluYa5	0.932722	0.980707	11	11	11	327	11
chr14	83339261	316	mei	.	1	AluYa5	0.915916	0.983923	18	18	18	17	333
chr16	84525280	316	macro-satellite	TLDC1	118	.	.	.	30	30	30	346	30
chr22	29324738	316	mei	.	1	AluSx	0.852055	0.987179	55	56	50	49	365
chr7	135212889	316	mei	.	1	AluYa5	0.907738	0.983923	20	20	20	336	20
chrX	51950684	316	mei	.	1	AluYa5	0.971698	0.996785	2	2	2	318	2
chr1	204269327	315	mei	PLEKHA6	1	AluYg6	0.927215	0.948553	1	1	1	316	316
chr10	105095701	315	mei	SORCS3	1	AluYa5	0.932308	0.971061	10	10	10	10	325
chr13	80925687	315	mei	.	1	AluY	0.830303	0.881029	15	15	15	15	330
chr15	62994877	315	mei	.	1	AluYa5	0.918182	0.977492	16	16	16	330	15
chr17	14624327	315	mei	.	1	AluYa5	0.955696	0.971061	1	1	1	316	316
chr17	16369364	315	mei	.	1	AluYa5	0.957055	0.993569	11	11	11	326	11
chr2	175599063	315	mei	.	1	AluYa5	0.927273	0.987138	15	15	15	330	15
chr4	179335810	315	mei	.	1	AluYi6	0.96519	0.977492	1	1	1	316	315
chr4	189466962	315	macro-satellite	.	166	.	.	.	332	332	332	17	328
chr1	1192456	314	mini-satellite	TTLL10	72	.	.	.	35	35	35	55	349
chr1	233729777	314	mei	.	1	AluYb9	0.824773	0.867925	17	17	17	17	331
chr18	59482881	314	mei	CCBE1	1	AluYa5	0.955975	0.971061	4	4	4	4	318
chr5	58959967	314	mei	.	1	AluYa5	0.944615	0.993569	11	11	11	11	325
chr4	30921809	313	mei	.	1	AluYa5	0.902655	0.996785	27	27	27	26	339
chr4	161435498	313	mei	FSTL5	1	AluY	0.974684	0.990354	3	3	3	316	3
chr6	120059109	313	mei	.	1	AluY	0.944099	0.980707	9	9	9	9	322
chr7	140233598	313	mei	.	1	AluYa5	0.92236	0.96463	9	9	9	322	9
chr7	149408543	313	mei	.	1	AluYa5	0.878788	0.932476	19	19	19	17	330
chr8	91664851	313	mei	AC103409.1	1	AluYa5	0.943925	0.967846	9	9	9	321	8
chr12	50692838	312	mei	DIP2B	1	AluYb8	0.95356	0.977987	11	11	11	11	323
chr12	76429268	312	mei	OSBPL8	1	AluYb8	0.917431	0.949686	16	16	16	327	15
chr6	18898921	312	mei	.	7	AluYa5	0.919881	0.980707	26	26	26	337	25
chr7	129426724	312	mei	AHCYL2	1	AluYa5	0.895833	0.967846	24	24	24	336	24
chr10	196987	311	mini-satellite	ZMYND11	78	.	.	.	22	22	22	333	22
chr4	87713081	311	mei	AC093895.1	1	AluY	0.929231	0.990354	14	14	14	14	325
chr6	31471226	311	mei	.	1	AluYe5	0.941718	0.983871	15	15	15	326	326
chr12	13526101	310	macro-satellite	.	126	.	.	.	75	75	75	385	385
chr7	39830434	310	mei	AC004987.3	1	AluYa5	0.941176	0.977492	323	323	323	320	13
chr1	225808720	309	mei	.	1	AluYa5	0.933962	0.958199	9	9	9	9	318
chr19	5571960	309	mei	.	1	AluYm1	0.925	0.951769	11	11	11	320	11
chr8	9606144	309	mei	TNKS	10	AluYa5	0.90303	0.971061	22	22	21	23	330
chrX	33284732	309	mei	.	1	AluYb8	0.977419	0.943396	1	1	1	310	310
chr1	160077883	308	mei	AL121987.1	1	AluY	0.952381	0.971061	7	7	7	315	7
chr17	78210840	308	mei	.	1	AluSx4	0.91018	0.970968	27	28	28	26	334
chr8	127749242	308	mei	.	1	AluYc3	0.936909	0.98	9	9	9	317	9
chr18	58282126	307	mei	NEDD4L	1	AluYa5	0.949045	0.958199	7	7	7	311	314
chr7	155318875	307	mei	.	1	AluYa5	0.936508	0.954984	8	8	8	315	8
chr11	100984387	306	mei	ARHGAP42	1	AluY	0.944625	0.932476	1	1	1	307	307
chr2	41757976	306	mei	.	1	AluYc	0.954397	0.996656	1	1	1	307	307
chr14	74200267	305	other	LIN52	4	AluSx3	0.539936	0.543408	8	8	8	8	313
chr17	75276813	305	other	SLC25A19	.	AluSx1	0.50974	0.503205	3	3	3	308	3
chr4	14484948	305	other	LINC00504	.	L1P1	0.941935	0.0475106	310	310	310	7	312
chr4	144123435	305	mini-satellite	AC139713.2	35	L1PA3	0.712418	0.0885459	746	746	765	747	460
chr6	77654537	305	mei	MEI4	1	AluYc	0.937908	0.959866	1	1	1	306	306
chr8	128695770	305	mei	.	1	AluYa5	0.931889	0.974277	19	18	19	323	19
chr9	90432262	305	mei	LINC01508	3	AluYa5	0.957516	0.942122	1	1	1	306	306
chr17	57848853	304	mei	MRPS23	7	AluYb8	0.9279	0.949686	15	15	15	319	319
chr6	95206301	304	mini-satellite	.	36	.	.	.	199	199	199	198	502
chr8	19801420	304	mei	.	1	AluYk12	0.957377	0.938907	1	1	1	305	305
chr9	22395709	304	mei	.	1	AluYa5	0.930159	0.945338	11	11	11	315	11
chr4	114539215	303	macro-satellite	.	106	.	.	.	42	42	42	344	41
chr5	117427382	303	mei	LINC00992	1	AluY	0.903727	0.938907	20	20	20	322	19
chrX	68592941	303	micro-satellite	.	2	.	.	.	60	60	58	361	58
chr10	4992653	302	mei	AKR1C2	6	AluSx3	0.903125	0.92926	320	320	320	18	18
chr10	4975091	301	mei	AKR1C1	6	AluSx3	0.9	0.926045	19	19	19	320	320
chr6	1260929	301	mini-satellite	.	43	.	.	.	73	73	73	30	331
chr21	46047927	300	mini-satellite	.	75	.	.	.	30	30	30	330	143
chr8	141445673	300	mini-satellite	MROH5	39	.	.	.	21	21	21	321	321
chr1	11338165	299	mini-satellite	.	19	.	.	.	67	66	67	65	364
chr2	155091628	299	mei	.	1	AluYb8	0.911475	0.877358	6	6	6	305	6
chr5	394643	299	macro-satellite	AHRR	113	.	.	.	9	9	9	9	308
chr7	56211155	299	mei	.	1	AluYa5	0.95356	0.996785	25	25	24	323	323
chr12	130609365	296	other	RIMBP2	6	MLT2B1	0.415385	0.269841	325	325	325	319	29
chr16	82970374	296	mei	CDH13	1	AluYb8	0.962585	0.889937	297	294	296	1	295
chr2	128927601	296	other	.	7	MLT1D	0.917763	0.516832	8	8	8	304	8
chr22	20521101	294	mei	MED15	1	AluYa5	0.938312	0.935691	18	15	14	308	308
chr6	115985923	294	mei	FRK	1	AluYa5	0.926667	0.890675	6	6	6	300	6
chr10	103129977	292	macro-satellite	NT5C2	124	SVA_F	0.996951	0.263273	36	36	36	328	328
chr2	4511679	292	mei	.	1	AluYb8	0.903226	0.883648	18	18	18	310	18
chr13	86740708	291	mei	.	1	AluYa5	0.941781	0.88746	1	1	1	292	292
chrX	98831448	290	mini-satellite	AL157778.1	22	.	.	.	40	84	84	74	330
chrX	117304578	290	mei	.	1	AluYa5	0.878689	0.874598	15	15	15	305	15
chr1	3287877	288	macro-satellite	PRDM16	144	.	.	.	24	24	24	311	23
chr8	126107103	288	mei	.	1	AluY	0.96129	0.967846	23	22	22	23	310
chr21	45340566	287	micro-satellite	LINC00316	4	.	.	.	17	17	17	304	304
chr5	90492844	287	other	POLR3G	1	Looper	0.442623	0.0847784	19	19	19	18	305
chr7	158441161	286	mini-satellite	PTPRN2	21	.	.	.	22	22	22	307	21
chr6	82897968	285	other	UBE3D	4	L1P3	0.564865	0.0349821	85	85	85	370	85
chr7	82326605	285	other	CACNA2D1	.	.	.	.	292	292	292	8	293
chr7	32996798	284	mei	FKBP9	7	AluYb9	0.964052	0.927673	306	306	306	22	22
chr5	72339704	282	mei	PTCD2	1	AluYa5	0.888889	0.96463	53	53	53	333	51
chr12	5932095	281	macro-satellite	ANO2	142	.	.	.	22	22	22	303	303
chr5	173811074	281	mini-satellite	.	91	.	.	.	90	90	90	89	370
chr7	629383	281	mini-satellite	PRKAR1B	56	.	.	.	343	344	344	63	63
chr13	41006141	279	other	ELF1	6	.	.	.	15	15	15	15	294
chr5	100724467	279	mei	.	1	AluYa5	0.907534	0.974277	14	14	14	13	292
chr6	167393281	278	mini-satellite	.	56	.	.	.	1	1	1	279	279
chr11	134827458	276	mini-satellite	.	18	.	.	.	22	22	24	24	298
chr5	180917236	275	mini-satellite	BTNL8	69	L1M3	0.146667	0.00716612	26	26	26	300	25
chr7	629759	275	macro-satellite	PRKAR1B	111	.	.	.	33	33	33	308	308
chrX	1068435	274	macro-satellite	.	136	AluSx	0.670068	0.625	20	20	20	294	20
chrX	98831137	273	mini-satellite	AL157778.1	22	.	.	.	266	257	304	277	31
chr11	74270481	271	mei	P4HA3	1	AluY	0.903654	0.88746	31	31	31	30	301
chr17	55431857	271	micro-satellite	.	5	.	.	.	26	26	26	271	297
chr22	41852136	271	other	SREBF2	12	MIRc	0.238754	0.257463	289	289	289	18	18
chr7	20278621	271	mini-satellite	.	31	.	.	.	321	321	279	312	550
chr17	221982	270	mini-satellite	RPH3AL	45	.	.	.	20	20	20	290	290
chr12	82900985	269	mini-satellite	TMTC2	31	.	.	.	326	326	326	589	320
chr8	143072981	268	mini-satellite	.	99	.	.	.	21	21	55	289	55
chrX	1067027	267	macro-satellite	.	133	AluJr	0.596154	0.599359	45	45	45	45	312
chr16	88272114	266	other	AC138512.1	24	.	.	.	22	22	22	288	288
chr7	55462654	265	mei	.	1	AluYa5	0.938849	0.836013	278	278	278	13	276
chr11	64171691	264	macro-satellite	.	176	SVA_F	0.99811	0.314909	529	528	529	265	513
chr19	1015835	263	other	TMEM259	.	.	.	.	76	76	76	338	75
chr1	165185601	261	micro-satellite	.	4	.	.	.	20	20	20	281	281
chr10	120381076	259	other	.	23	AluYa8	0.771739	0.683871	17	17	17	276	17
chr13	82847014	256	micro-satellite	.	4	.	.	.	30	30	34	34	286
chr13	113824054	255	mini-satellite	GAS6-AS1	31	.	.	.	1	1	1	252	256
chr13	91308569	254	micro-satellite	.	2	.	.	.	21	21	21	275	21
chr1	212549489	252	micro-satellite	LINC01740	4	.	.	.	26	30	30	278	29
chr21	41845321	252	mini-satellite	PRDM15	26	.	.	.	22	22	22	274	22
chr9	102921657	251	mini-satellite	.	83	.	.	.	27	27	54	278	27
chr3	39720110	250	micro-satellite	.	2	.	.	.	10	10	10	260	10
chr10	133066282	248	macro-satellite	.	101	.	.	.	73	73	73	31	279
chr2	5022425	247	mini-satellite	.	57	.	.	.	84	84	84	331	84
chr15	54635489	246	other	.	10	.	.	.	28	28	28	28	274
chr1	36793795	244	micro-satellite	.	4	.	.	.	16	16	16	260	260
chr14	44597813	244	other	.	.	.	.	.	253	253	253	9	246
chr10	71223758	243	other	UNC5B	1	AluYa5	0.883268	0.723473	14	14	14	14	257
chr14	64224415	241	other	SYNE2	1	AluYc	0.84252	0.719064	13	13	13	254	13
chr17	46009346	241	other	MAPT	.	.	.	.	264	264	264	258	23
chr5	10681679	236	macro-satellite	DAP	117	.	.	.	28	28	28	27	263
chr3	152336169	235	other	MBNL1	1	AluYa5	0.909091	0.73955	18	18	18	18	253
chr1	63046068	233	mini-satellite	.	30	.	.	.	3	3	3	3	236
chr4	175360673	232	other	AC095050.1	1	AluY	0.916667	0.733119	8	8	8	8	240
chr3	54763811	231	mini-satellite	CACNA2D3	34	.	.	.	57	57	61	254	23
chr6	167393133	231	mini-satellite	.	42	.	.	.	50	36	50	267	267
chr6	100608285	228	mini-satellite	ASCC3	13	.	.	.	139	139	139	367	139
chrX	110689403	227	mini-satellite	CHRDL1	26	.	.	.	58	58	58	62	285
chr5	424337	223	mini-satellite	AHRR	75	.	.	.	22	22	22	22	245
chr9	112514746	223	mini-satellite	KIAA1958	49	SVA_F	0.973214	0.147636	1	1	1	224	224
chr14	54203674	222	mini-satellite	.	49	SVA_F	0.995984	0.171636	27	27	27	249	27
chr13	34541214	221	mini-satellite	LINC02343	49	SVA_F	0.992218	0.177455	36	36	36	257	257
chr15	50833772	221	mini-satellite	.	28	.	.	.	28	28	28	249	28
chr18	79746344	221	mini-satellite	CTDP1	84	.	.	.	33	61	33	254	254
chr22	49926599	221	mini-satellite	CRELD2	62	.	.	.	13	13	13	13	234
chr4	83182566	221	mini-satellite	.	48	SVA_F	0.979424	0.163636	22	22	22	243	22
chr5	173811047	221	other	.	26	.	.	.	22	22	22	21	242
chr6	148428433	221	other	SASH1	.	AluSx	0.539095	0.429487	23	23	23	22	243
chr1	1595093	220	mini-satellite	.	13	.	.	.	41	43	41	44	261
chr3	173857762	220	other	NLGN1	.	.	.	.	352	352	352	351	132
chr11	25333799	218	other	.	8	L1ME2z	0.9375	0.0336747	6	6	6	6	224
chr18	10462694	218	mini-satellite	APCDD1	92	.	.	.	11	11	11	11	229
chr18	56826108	218	other	WDR7	2	.	.	.	38	38	38	38	256
chr19	55286024	218	macro-satellite	BRSK1	144	MSR1	0.984756	0.976048	145	110	147	139	328
chr19	54349126	217	mini-satellite	.	30	.	.	.	57	57	57	273	56
chr2	177811533	217	other	PDE11A	7	L1PA2	0.922018	0.0326564	1	1	1	218	218
chr8	26556352	216	mini-satellite	.	11	.	.	.	33	35	24	66	240
chr22	49656927	214	mini-satellite	C22orf34	43	.	.	.	29	29	29	243	70
chr9	103390098	213	mini-satellite	AL390962.1	24	.	.	.	215	255	211	424	389
chr16	48480529	212	mini-satellite	.	68	.	.	.	23	23	23	235	23
chr17	82785499	212	mini-satellite	TBCD	54	.	.	.	26	26	26	26	238
chr6	95206817	210	mini-satellite	.	36	.	.	.	1	1	1	211	90
chr16	33870621	209	other	.	19	.	.	.	34	30	31	238	239
chr3	5239182	209	mini-satellite	.	17	.	.	.	29	29	29	238	29
chr16	1191855	207	mini-satellite	CACNA1H	53	.	.	.	31	31	31	238	45
chr4	1026290	207	other	FGFRL1	50	.	.	.	21	21	21	224	228
chrX	117730968	207	other	.	.	L1P1	0.995283	0.034494	5	5	5	212	5
chr14	23900405	206	other	.	.	.	.	.	1	1	1	207	207
chr7	155335771	206	mini-satellite	.	64	.	.	.	40	24	24	24	230
chr8	86520170	205	micro-satellite	CPNE3	5	Alu	0.263393	0.189711	19	19	19	19	224
chr2	239865909	203	macro-satellite	.	101	.	.	.	1	1	1	204	204
chr6	23623329	202	mini-satellite	.	47	.	.	.	15	15	15	217	15
chr13	45425408	201	mini-satellite	.	10	.	.	.	29	29	29	230	230
chr4	41159907	201	micro-satellite	APBB2	6	.	.	.	62	74	56	253	52
chr2	13288734	200	mini-satellite	AC093912.1	14	.	.	.	41	41	41	237	241
chr13	32870463	199	other	.	.	L1MEf	0.990431	0.033871	209	209	209	209	10
chr16	29639563	199	other	.	1	AluSq2	0.931818	0.654952	219	220	219	22	221
chr7	157984266	199	mini-satellite	PTPRN2	22	.	.	.	82	82	82	277	78
chr8	1615805	198	mini-satellite	DLGAP2	66	.	.	.	24	24	24	24	222
chr5	52911702	197	mini-satellite	ITGA1	57	.	.	.	111	111	111	86	283
chr12	39924412	196	other	SLC2A13	15	.	.	.	196	196	196	197	1
chr21	46140752	196	mini-satellite	FTCD	49	.	.	.	21	21	21	217	214
chr3	106718037	196	other	.	6	.	.	.	205	205	205	9	204
chr7	588532	196	mini-satellite	PRKAR1B	20	.	.	.	46	34	46	230	230
chr9	101659326	196	mini-satellite	GRIN3A	29	.	.	.	245	216	245	216	412
chr20	35213909	195	other	PROCR	1	AluYa5	0.898618	0.630225	22	22	22	217	217
chr4	1390925	194	macro-satellite	UVSSA	114	L1M4	0.196721	0.00780996	244	244	244	244	50
chr14	44677578	193	mini-satellite	.	80	.	.	.	18	18	18	211	18
chr1	32581213	191	mini-satellite	AL033529.1	41	.	.	.	26	26	26	217	217
chr11	124443042	191	mini-satellite	OR8B8	32	.	.	.	31	31	31	222	31
chr10	126916906	190	mini-satellite	DOCK1	63	.	.	.	190	190	190	1	191
chr8	120281081	190	other	COL14A1	5	.	.	.	22	22	22	212	22
chr5	64683255	189	micro-satellite	.	4	.	.	.	221	235	221	216	46
chrX	18881529	189	mini-satellite	.	27	.	.	.	16	16	16	16	205
chr6	135230915	188	other	.	5	.	.	.	200	200	200	12	197
chr12	104923208	187	other	SLC41A2	1	AluYb9	0.969388	0.597484	9	9	9	9	196
chr16	68607090	187	mini-satellite	.	23	.	.	.	277	326	280	416	464
chr10	4981747	186	other	AKR1C1	.	L1PBa	0.834146	0.0295789	19	19	19	205	205
chr10	4985259	186	other	.	.	L1PBa	0.834146	0.0295789	205	205	205	19	19
chr22	48729223	186	macro-satellite	FAM19A5	113	.	.	.	140	111	137	94	280
chr4	15868094	185	mini-satellite	.	22	.	.	.	9	9	9	194	9
chr14	88797076	183	mini-satellite	.	23	.	.	.	13	13	13	196	196
chr18	31423649	183	other	DSG1-AS1	1	AluYc	0.909574	0.578595	5	5	5	5	188
chr6	70538911	183	other	FAM135A	1	AluYb8	0.979695	0.610063	14	14	14	197	14
chr7	588585	183	mini-satellite	PRKAR1B	66	.	.	.	44	44	44	227	227
chr21	46047968	182	mini-satellite	.	73	.	.	.	13	13	13	13	195
chr9	18209149	182	other	.	2	.	.	.	21	21	21	201	203
chr7	8623667	181	other	NXPH1	1	.	.	.	15	15	15	196	15
chrX	107163661	181	other	NUP62CL	.	L1MD	0.623134	0.0276603	87	87	87	268	87
chr10	74745533	180	other	.	2	.	.	.	9	9	9	9	189
chr22	27168219	180	other	.	.	.	.	.	187	187	187	7	187
chr5	352345	180	mini-satellite	AHRR	72	.	.	.	24	24	24	24	204
chr10	1174157	179	mini-satellite	.	45	.	.	.	25	25	25	23	202
chr13	93797077	179	other	GPC6	.	.	.	.	23	23	23	23	202
chr14	20506272	179	other	.	51	SVA_F	0.995516	0.229091	231	229	231	52	223
chr16	544828	179	macro-satellite	CAPN15	103	.	.	.	25	25	25	25	204
chr11	45738139	178	mini-satellite	AC044839.1	51	SVA_F	0.995098	0.196364	207	207	207	204	29
chr14	34027525	178	mini-satellite	.	83	.	.	.	78	77	78	77	255
chr10	116573108	177	micro-satellite	.	4	.	.	.	213	230	190	195	53
chr17	82154617	177	mini-satellite	AC129510.1	60	.	.	.	21	21	21	198	21
chrX	771045	176	micro-satellite	.	4	.	.	.	19	19	19	195	19
chr18	69894639	175	mini-satellite	CD226	24	.	.	.	4	4	4	4	179
chr2	101759575	175	mini-satellite	MAP4K4	48	.	.	.	65	65	65	239	64
chr10	56067480	174	other	.	.	L1PA15-16	0.429319	0.0119656	191	191	191	17	191
chr2	184448191	174	mini-satellite	.	59	.	.	.	97	125	102	271	121
chr3	196028008	174	mini-satellite	.	87	.	.	.	208	208	208	34	34
chrX	140788754	174	mini-satellite	.	35	.	.	.	60	60	60	234	60
chr10	7667045	173	mini-satellite	.	87	.	.	.	60	60	89	233	233
chr17	76526979	173	mini-satellite	.	86	.	.	.	228	228	228	225	55
chr2	181374628	173	micro-satellite	LINC01934	2	.	.	.	22	22	22	195	141
chr17	82926181	172	mini-satellite	TBCD	57	.	.	.	24	24	24	196	196
chr5	64683225	172	mini-satellite	.	91	.	.	.	25	25	25	25	197
chr10	1340163	171	mini-satellite	ADARB2	42	.	.	.	62	62	62	230	59
chr11	69872050	171	mini-satellite	.	19	.	.	.	193	174	193	192	22
chr7	159169986	171	mini-satellite	.	58	.	.	.	36	36	36	207	207
chr22	40500989	170	other	MRTFA	4	SVA_F	0.994624	0.184	17	17	17	16	186
chr19	720436	169	mini-satellite	PALM	54	.	.	.	55	55	55	224	224
chr4	189465563	169	mini-satellite	.	21	.	.	.	246	246	246	77	242
chr5	82466432	169	mini-satellite	.	96	.	.	.	37	35	37	204	135
chr13	28497280	168	other	.	.	.	.	.	108	108	108	108	276
chr18	54236375	168	other	.	1	L1HS	0.905325	0.0248578	1	1	1	169	169
chr2	1417257	168	mini-satellite	AC105450.1	45	.	.	.	211	211	211	210	43
chr2	44589087	168	other	CAMKMT	1	SVA_F	0.994413	0.131636	11	11	11	11	179
chr3	98870652	168	mini-satellite	DCBLD2	9	.	.	.	198	174	163	331	190
chr5	3392591	168	mini-satellite	.	80	.	.	.	33	33	33	33	201
chr7	132188964	168	micro-satellite	PLXNA4	5	.	.	.	70	69	55	41	209
chr9	6808103	167	other	KDM4C	37	SVA_F	0.979592	0.0349091	50	50	1	168	49
chr1	3408669	166	mini-satellite	PRDM16	84	.	.	.	1	1	1	167	167
chr10	18705039	166	micro-satellite	.	4	.	.	.	56	56	50	207	216
chr7	148331641	166	mini-satellite	CNTNAP2	26	.	.	.	34	34	34	200	34
chr17	78541192	165	mini-satellite	DNAH17	33	.	.	.	85	84	84	200	35
chr7	2133022	165	mini-satellite	MAD1L1	83	L1M	0.430108	0.0105331	186	186	186	185	21
chr1	91840408	164	mini-satellite	TGFBR3	20	Charlie1a	0.139037	0.0178694	23	23	23	187	23
chr12	130043363	164	other	AC055717.2	10	.	.	.	114	114	104	114	268
chr17	893537	164	mini-satellite	NXN	79	.	.	.	14	14	14	14	178
chr7	45853118	164	mini-satellite	.	41	.	.	.	1	1	1	165	165
chr3	3327613	163	other	AC034195.1	1	AluJr	0.993902	0.532051	164	164	163	164	1
chr6	129625790	163	mini-satellite	ARHGAP18	7	.	.	.	46	24	24	186	23
chr11	121480936	162	mini-satellite	SORL1	54	.	.	.	163	163	163	1	160
chr18	22204286	162	micro-satellite	AC091588.3	4	.	.	.	13	13	13	13	175
chr5	180485962	162	mini-satellite	.	41	.	.	.	66	66	23	23	185
chr6	154152503	162	other	OPRM1	.	.	.	.	172	172	172	10	172
chr16	29713566	161	mini-satellite	.	27	.	.	.	47	47	47	208	208
chr20	57091211	161	mini-satellite	.	77	.	.	.	26	26	26	187	26
chr12	132282276	160	mini-satellite	GALNT9	54	.	.	.	33	33	33	193	33
chr13	40678280	160	other	.	1	AluSx	0.99422	0.570513	13	13	13	173	13
chr2	105485102	160	other	.	1	AluYa8	0.8625	0.445161	1	1	1	161	160
chr8	144768003	160	macro-satellite	.	118	.	.	.	358	358	358	198	269
chrX	124974894	160	micro-satellite	.	2	.	.	.	25	25	25	184	24
chr11	1336852	159	mini-satellite	.	87	.	.	.	13	13	13	172	16
chr13	113154138	159	mini-satellite	.	47	.	.	.	38	38	38	197	69
chr2	166340465	159	macro-satellite	SCN9A	107	.	.	.	159	194	173	318	174
chr8	144381859	159	mini-satellite	ADCK5	52	.	.	.	10	10	10	169	10
chr1	165185561	158	mini-satellite	.	12	.	.	.	21	21	21	179	179
chr18	78949892	158	mini-satellite	.	79	.	.	.	196	196	196	38	38
chr19	39230223	158	micro-satellite	.	5	.	.	.	10	10	10	168	168
chr3	77293937	158	mini-satellite	ROBO2	53	.	.	.	1	1	1	159	159
chr8	128329202	158	mini-satellite	.	79	.	.	.	35	35	35	35	193
chrX	648339	158	other	.	.	Alu	0.47093	0.263666	14	14	14	172	172
chrX	131780468	158	mini-satellite	FIRRE	32	.	.	.	45	45	45	203	203
chr11	118097028	156	mini-satellite	TMPRSS4	42	.	.	.	39	59	24	47	180
chr12	51178551	156	other	.	.	AluSx	0.977528	0.592949	23	23	23	22	178
chr8	139410150	156	other	.	.	.	.	.	157	157	157	1	1
chr12	125409589	155	micro-satellite	TMEM132B	5	.	.	.	265	265	265	110	235
chr4	86021241	155	other	MAPK10	.	LTR12C	0.994595	0.120329	30	30	30	30	185
chr8	144768412	155	mini-satellite	.	39	.	.	.	17	17	17	172	17
chr14	104215271	154	mini-satellite	.	73	.	.	.	23	23	23	22	176
chr2	52054277	154	other	AC007402.1	.	.	.	.	165	165	165	11	165
chr9	94966108	154	mini-satellite	C9orf3	77	.	.	.	168	168	168	14	167
chr1	247649180	153	mini-satellite	AL390860.1	51	MER4D0	0.284974	0.0642202	40	40	40	40	193
chr16	89421923	153	other	ANKRD11	6	.	.	.	14	14	14	13	166
chr2	32939816	153	mini-satellite	.	7	.	.	.	194	194	222	69	71
chr20	61350211	153	mini-satellite	CDH4	76	.	.	.	71	71	71	69	222
chr3	163669948	153	other	.	.	L1PBa	0.898204	0.0233134	14	14	14	14	167
chr4	189508170	153	other	.	.	L1M4	0.885057	0.0252197	21	21	21	174	21
chr5	170517704	153	mini-satellite	KCNIP1	18	.	.	.	20	20	20	173	20
chr16	27294615	152	mini-satellite	.	54	.	.	.	18	18	18	18	170
chr18	22273645	152	mini-satellite	.	40	.	.	.	184	184	186	178	34
chr2	7679972	152	other	.	29	.	.	.	89	101	89	92	241
chr2	103294295	152	other	.	1	AluYb8	0.904192	0.474843	15	15	15	167	15
chr15	77559464	151	mini-satellite	.	77	SATR1	0.991416	0.612293	82	82	82	233	233
chr17	81970103	151	mini-satellite	.	10	.	.	.	152	184	152	55	33
chr22	49669749	151	other	.	41	LTR12C	0.990698	0.141229	64	64	64	215	215
chr5	64225392	150	mini-satellite	RNF180	77	SVA_F	0.994595	0.138182	35	35	35	185	35
chr6	1534775	150	mini-satellite	.	50	.	.	.	20	20	20	170	20
chr6	1673961	150	other	GMDS	1	AluYg6	0.622642	0.321543	9	9	9	159	9
chr16	74838030	149	other	.	28	.	.	.	115	125	125	264	125
chr17	81818582	149	mini-satellite	.	74	.	.	.	11	11	11	160	160
chr4	82061360	149	mini-satellite	.	27	.	.	.	50	50	50	199	50
chr4	140017771	149	other	MAML3	1	AluYa5	0.88535	0.450161	8	8	8	157	8
chr13	112789692	148	mini-satellite	ATP11A	48	.	.	.	164	164	164	16	16
chr17	74569123	148	mini-satellite	.	74	.	.	.	37	37	37	37	185
chr16	48798017	147	other	.	.	.	.	.	23	23	23	170	23
chr18	22273836	147	mini-satellite	.	60	.	.	.	19	19	19	19	166
chr8	66377569	147	mini-satellite	.	57	.	.	.	191	191	191	44	191
chrX	1085810	147	other	.	9	.	.	.	30	30	30	177	177
chr11	127592077	146	mini-satellite	.	44	.	.	.	128	173	128	123	27
chr12	5932158	146	mini-satellite	ANO2	73	.	.	.	58	58	58	204	204
chr12	68833275	146	mini-satellite	MDM2	39	.	.	.	54	94	54	200	200
chr13	112789908	146	mini-satellite	ATP11A	49	.	.	.	32	32	32	178	178
chr17	7609931	146	mini-satellite	FXR2	46	.	.	.	23	25	25	143	169
chr22	47370516	146	mini-satellite	Z82186.1	49	.	.	.	1	1	1	147	147
chr4	9874884	146	mini-satellite	SLC2A9	49	.	.	.	70	70	70	21	167
chr5	1105007	146	mini-satellite	SLC12A7	49	.	.	.	116	116	116	262	262
chr9	125577687	146	mini-satellite	MAPKAP1	48	SVA_F	0.948864	0.109818	30	30	30	176	176
chrX	37893376	146	other	AF241726.2	20	.	.	.	3	3	3	149	3
chr2	60064423	145	micro-satellite	AC007100.1	4	.	.	.	12	12	12	12	157
chr20	50198174	145	mini-satellite	.	49	.	.	.	14	14	14	159	14
chr4	1317270	145	mini-satellite	MAEA	37	.	.	.	21	21	21	96	166
chr7	154676289	145	mini-satellite	DPP6	72	.	.	.	22	22	22	167	22
chr9	72841271	145	mini-satellite	.	49	SVA_F	0.994118	0.156364	27	27	27	25	170
chr2	158548497	144	other	PKP4	.	.	.	.	8	8	8	152	8
chr4	1295704	144	mini-satellite	MAEA	62	.	.	.	25	25	25	169	169
chr6	31571706	144	other	.	.	.	.	.	17	17	17	17	161
chr12	103912914	143	other	.	11	.	.	.	51	51	51	194	194
chr13	19012102	143	other	PHF2P2	.	.	.	.	21	21	21	164	21
chr17	1328817	143	mini-satellite	.	36	.	.	.	11	11	11	154	154
chr19	55396517	143	mini-satellite	.	58	.	.	.	26	26	51	169	169
chr11	27003696	142	other	.	1	AluYc	0.874126	0.41806	1	1	1	143	143
chr3	194663799	142	mini-satellite	LSG1	28	.	.	.	24	24	24	23	165
chr1	115147526	141	micro-satellite	.	2	.	.	.	57	35	57	176	66
chr14	104637293	141	mini-satellite	.	47	.	.	.	75	75	75	216	75
chr17	1328677	141	mini-satellite	.	35	.	.	.	17	17	17	158	158
chr4	87308484	141	homopolymer	HSD17B13	1	AluYk11	0.99375	0.559486	28	30	25	160	19
chr5	33273017	141	micro-satellite	AC010343.3	2	.	.	.	45	43	30	46	171
chr8	56282613	141	micro-satellite	.	4	.	.	.	5	5	5	146	5
chrX	2282632	141	mini-satellite	.	73	.	.	.	38	38	38	38	179
chr11	69899915	140	mini-satellite	.	15	.	.	.	92	92	92	91	231
chr12	66069121	140	mini-satellite	.	23	.	.	.	21	69	21	69	161
chr13	25465770	140	mini-satellite	ATP8A2	8	.	.	.	13	13	13	13	153
chr18	79569889	140	mini-satellite	.	35	.	.	.	54	54	54	194	194
chr10	5621152	139	mini-satellite	.	69	.	.	.	4	4	4	4	143
chr19	8544002	139	micro-satellite	MYO1F	6	.	.	.	26	26	26	23	162
chr2	182984556	139	other	NCKAP1	2	.	.	.	12	12	12	12	151
chr6	18666796	139	mini-satellite	MIR548A1HG	35	.	.	.	14	14	14	14	153
chr1	95830583	138	micro-satellite	.	4	.	.	.	94	79	99	8	146
chr13	105145991	138	other	.	1	.	.	.	9	9	9	147	9
chr16	54302196	138	mini-satellite	.	26	.	.	.	27	33	43	165	35
chr20	51925720	138	other	.	.	AluSx	0.993789	0.50641	24	24	24	23	161
chr6	157039782	138	micro-satellite	ARID1B	4	.	.	.	32	32	32	84	170
chr6	170458125	138	mini-satellite	.	20	.	.	.	170	170	170	130	32
chrX	76311117	138	mini-satellite	.	81	.	.	.	38	38	38	172	34
chr18	63469666	137	mini-satellite	.	69	.	.	.	25	25	25	162	162
chr20	42315083	137	other	PTPRT	1	AluYb8	0.779221	0.377358	146	146	154	149	17
chr4	88699017	137	mini-satellite	HERC3	48	.	.	.	259	259	211	259	122
chr5	661345	137	mini-satellite	TPPP	35	.	.	.	35	1	1	1	138
chr10	131623455	136	mini-satellite	.	24	.	.	.	218	223	223	87	213
chr17	1277999	136	other	.	.	AluSc5	0.958904	0.443366	10	10	10	10	146
chr2	9582565	136	other	.	.	AluSz	0.949686	0.480769	159	159	159	23	156
chr2	182897566	136	mini-satellite	.	68	.	.	.	19	19	19	20	155
chr5	58978193	136	other	PDE4D	.	AluJo	0.974684	0.496795	158	158	158	159	23
chr5	180917073	136	mini-satellite	BTNL8	66	.	.	.	31	31	31	167	31
chr8	1912537	136	other	KBTBD11-OT1	.	.	.	.	19	19	19	155	19
chr13	21853438	135	other	.	.	Alu	0.893333	0.446945	21	21	21	156	150
chr13	102449171	135	mini-satellite	.	41	.	.	.	17	17	17	17	152
chr18	64491716	135	micro-satellite	.	2	.	.	.	18	18	18	153	153
chr2	28983101	135	other	TOGARAM2	15	AluSx	0.371795	0.198718	21	21	21	21	156
chr4	939389	135	other	TMEM175	4	AluSp	0.664384	0.319489	152	152	152	17	146
chr4	56284490	135	other	KIAA1211	3	AluSx1	0.985294	0.429487	136	136	136	1	136
chr6	139566397	135	other	.	.	AluSc8	0.769231	0.382637	156	156	156	21	21
chr6	155741163	135	micro-satellite	.	4	.	.	.	5	5	5	5	140
chrX	1092821	135	other	.	.	AluSx	0.942029	0.625	72	72	72	207	207
chr12	96119950	134	other	.	12	AluYb8	0.806667	0.383648	17	17	17	16	150
chr16	5996964	134	mini-satellite	RP11-420N3.3	46	.	.	.	5	5	5	139	5
chr22	23331244	134	other	.	.	AluSx3	0.937888	0.485531	161	161	161	27	27
chr4	189866543	134	mini-satellite	FRG1-DT	46	.	.	.	24	24	24	158	158
chr5	75672923	134	other	.	.	.	.	.	31	31	31	31	165
chr8	25714797	134	mini-satellite	.	91	.	.	.	76	104	104	193	59
chr8	81720868	134	other	ZFAND1	.	.	.	.	134	134	134	135	1
chr12	74430887	133	other	.	.	L1P2	0.883562	0.0204712	13	13	13	146	146
chr3	35667838	133	micro-satellite	ARPP21	3	.	.	.	38	41	35	57	168
chr7	144641416	133	other	TPK1	1	AluYb8	0.633094	0.27673	6	6	6	139	6
chr7	156266044	133	mini-satellite	.	45	.	.	.	208	208	163	75	208
chr10	29631381	132	macro-satellite	SVIL	133	AluSq4	0.629214	0.540193	270	267	267	138	270
chr11	25956252	132	mini-satellite	.	26	.	.	.	26	26	26	26	158
chr11	135040326	132	mini-satellite	.	33	.	.	.	35	35	35	167	35
chr12	131576930	132	mini-satellite	.	66	.	.	.	11	11	11	11	143
chr13	112676648	132	other	ATP11AUN	.	.	.	.	34	34	34	34	166
chr17	57134239	132	other	.	.	AluSz	0.913669	0.413462	7	7	7	139	7
chr13	60382531	131	other	.	20	.	.	.	39	39	39	39	170
chr17	1277851	131	other	.	8	AluSc5	0.708154	0.540453	102	102	102	233	104
chr5	51535871	131	mini-satellite	.	33	.	.	.	54	54	54	54	185
chr16	75526201	130	mini-satellite	.	12	.	.	.	79	33	33	151	21
chr17	1247149	130	other	AC144836.1	16	SVA_F	0.994624	0.237091	61	61	61	186	56
chr17	13368760	130	mini-satellite	.	46	.	.	.	234	220	220	216	104
chr3	10365794	130	other	ATP2B2	7	.	.	.	21	21	21	151	21
chr6	70409645	130	mini-satellite	.	40	.	.	.	12	12	12	12	142
chr14	54204252	129	mini-satellite	.	49	SVA_F	0.988636	0.196364	49	49	49	47	176
chr16	2164772	129	macro-satellite	TRAF7	123	.	.	.	305	305	305	176	264
chr3	1311333	129	mini-satellite	CNTN6	33	.	.	.	9	9	9	9	138
chr5	115662983	129	other	.	25	AluYe5	0.702128	0.319355	12	12	12	12	141
chr7	105444514	129	mini-satellite	.	26	.	.	.	1	1	1	130	130
chrX	881120	129	other	.	.	AluSp	0.985714	0.460064	11	11	11	11	140
chr18	49202936	128	mini-satellite	DYM	48	SVA_F	0.992647	0.103273	8	8	8	136	8
chr2	4108888	128	mini-satellite	.	64	.	.	.	21	21	21	149	148
chr20	13358994	128	mini-satellite	.	62	HERVH-int	0.993243	0.0207442	21	21	21	20	148
chr4	149047218	128	mini-satellite	AC108156.1	32	.	.	.	1	1	1	129	129
chr9	80138385	128	mini-satellite	.	39	HERVH-int	0.958333	0.0176326	144	144	144	16	132
chrX	24709090	128	mini-satellite	POLA1	37	SVA_F	0.993464	0.108364	25	25	25	25	153
chr11	129062952	127	other	ARHGAP32	7	.	.	.	58	58	58	58	185
chr14	39033634	127	other	SEC23A	5	MER21C	0.929688	0.21322	1	1	1	128	128
chr17	4090352	127	mini-satellite	ZZEF1	65	.	.	.	8	8	8	8	135
chr2	4108930	127	mini-satellite	.	32	.	.	.	44	44	44	171	75
chr21	24039059	127	other	.	1	AluYb8	0.71223	0.311321	12	12	12	12	139
chr10	124154879	126	other	.	28	.	.	.	3	3	3	3	129
chr11	128437046	126	micro-satellite	.	4	.	.	.	39	49	39	44	165
chr12	3095651	126	mini-satellite	TSPAN9	37	SVA_F	0.992366	0.0938182	5	5	5	5	131
chr16	267499	126	other	AC004754.1	8	.	.	.	23	23	23	149	149
chr17	45904270	126	mini-satellite	MAPT	59	.	.	.	122	120	122	155	29
chr20	41871855	126	micro-satellite	.	4	.	.	.	22	42	22	37	148
chr21	17696705	126	mini-satellite	.	63	LTR7B	0.951515	0.325431	71	39	71	165	70
chr21	23350307	126	mini-satellite	.	31	.	.	.	300	300	300	242	174
chr21	24797461	126	micro-satellite	.	4	.	.	.	162	162	162	36	131
chr5	34664988	126	mini-satellite	RAI14	14	.	.	.	30	28	30	26	152
chr5	138776719	126	other	CTNNA1	4	SVA_F	0.992481	0.0952727	134	133	134	129	8
chrX	87174962	126	mini-satellite	.	54	.	.	.	150	146	128	33	24
chr1	1428137	125	mini-satellite	.	18	.	.	.	5	5	5	130	5
chr1	28247148	125	micro-satellite	AL353622.2	4	.	.	.	12	12	12	12	137
chr1	182741614	125	other	.	36	SVA_F	0.994186	0.196364	49	49	49	172	47
chr13	89713016	125	other	.	4	.	.	.	7	7	7	7	132
chr17	13467627	125	mini-satellite	.	64	.	.	.	16	16	16	110	141
chr4	62661120	125	other	.	.	.	.	.	22	22	22	147	22
chr6	155741008	125	micro-satellite	.	4	.	.	.	155	156	147	148	31
chr8	130006682	125	mini-satellite	FAM49B	24	.	.	.	4	4	4	129	4
chr1	63422308	124	mini-satellite	ALG6	24	.	.	.	25	25	25	149	25
chr1	95830517	124	micro-satellite	.	4	.	.	.	71	79	61	158	34
chr10	3242737	124	other	AL451164.1	2	.	.	.	2	2	2	126	2
chr10	37331056	124	micro-satellite	LINC00993	2	.	.	.	14	12	12	12	136
chr10	81535411	124	mini-satellite	.	42	.	.	.	62	62	20	144	62
chr11	2749564	124	other	KCNQ1	.	AluSx	0.993333	0.512821	26	26	26	26	150
chr12	125924528	124	micro-satellite	.	4	.	.	.	132	90	94	142	18
chr16	26172115	124	mini-satellite	.	10	.	.	.	21	21	21	21	145
chr22	27837263	124	mini-satellite	.	50	.	.	.	23	23	23	147	23
chr22	49616070	124	mini-satellite	C22orf34	31	.	.	.	1	1	1	94	125
chr4	16898782	124	mini-satellite	LDB2	38	.	.	.	79	65	65	73	189
chr7	99887854	124	other	.	4	SVA_F	0.984375	0.0930909	4	4	4	4	128
chr19	46034729	123	micro-satellite	.	2	.	.	.	58	55	56	175	52
chr3	188602152	123	micro-satellite	LPP	2	.	.	.	67	67	67	181	58
chr7	157848016	123	other	PTPRN2	10	.	.	.	21	21	21	21	144
chr9	13958002	123	mini-satellite	.	53	.	.	.	155	155	155	151	32
chr1	210745152	122	other	KCNH1	.	AluSz6	0.934959	0.365385	1	1	1	123	123
chr13	114156415	122	mini-satellite	.	35	.	.	.	11	11	11	133	133
chr16	2164712	122	mini-satellite	TRAF7	40	.	.	.	27	27	27	149	27
chr16	74539983	122	micro-satellite	GLG1	2	.	.	.	50	50	25	147	147
chr22	43280378	122	mini-satellite	SCUBE1	72	.	.	.	29	29	29	151	70
chr22	48862263	122	mini-satellite	.	40	.	.	.	156	156	156	34	118
chr7	101017826	122	mini-satellite	MUC12	40	.	.	.	13	13	13	135	13
chr1	161061318	121	other	ARHGAP30	6	AluSx	0.922535	0.467949	22	22	22	21	142
chr13	109217953	121	mini-satellite	.	63	.	.	.	139	101	101	222	102
chr18	48730647	121	mini-satellite	CTIF	70	.	.	.	112	76	76	197	111
chr2	3690456	121	mini-satellite	ALLC	9	.	.	.	6	6	6	6	127
chr21	24196537	121	other	.	4	.	.	.	170	167	179	58	154
chr7	131868712	121	mini-satellite	.	43	.	.	.	18	18	18	139	18
chrX	1696651	121	other	.	.	L1MB7	0.980263	0.0228898	31	31	31	152	31
chrX	68287164	121	micro-satellite	OPHN1	4	.	.	.	69	97	65	186	65
chrX	87174938	121	mini-satellite	.	49	.	.	.	18	18	18	139	138
chr1	16166210	120	micro-satellite	.	4	.	.	.	21	41	41	141	141
chr1	63053809	120	mini-satellite	.	75	.	.	.	80	52	80	106	172
chr13	112967832	120	mini-satellite	MCF2L-AS1	60	.	.	.	22	22	22	142	142
chr4	1335825	120	mini-satellite	MAEA	41	.	.	.	141	141	141	141	21
chr4	1566821	120	other	.	16	.	.	.	15	15	15	135	15
chr4	12667275	120	mini-satellite	.	61	.	.	.	20	20	20	140	140
chr5	32797045	120	other	.	.	L1P2	0.992063	0.0205369	127	127	127	7	126
chr8	42616215	120	mini-satellite	.	60	.	.	.	151	151	151	167	47
chr9	25046841	120	other	.	.	.	.	.	133	133	133	133	13
chr10	133010888	119	mini-satellite	.	53	.	.	.	1	1	1	120	120
chr14	52030478	119	mini-satellite	NID2	35	.	.	.	37	71	28	147	64
chr14	61172795	119	other	.	.	THE1C	0.253086	0.109333	43	43	43	162	43
chr16	8827838	119	mini-satellite	PMM2	30	.	.	.	16	16	16	135	16
chr9	80138365	119	mini-satellite	.	39	HERVH-int	0.992537	0.0181512	15	15	15	134	15
chr9	92830836	119	other	ANKRD19P	.	SVA_F	0.983333	0.0901818	1	1	1	120	120
chrX	143110156	119	other	.	.	.	.	.	126	126	126	7	7
chr14	104217533	118	mini-satellite	.	39	.	.	.	31	31	31	29	147
chr16	74540016	118	mini-satellite	GLG1	39	.	.	.	150	148	141	32	32
chr17	6438315	118	other	.	11	L1PA2	0.637795	0.01316	9	9	9	9	127
chr2	125546891	118	mini-satellite	.	52	.	.	.	59	51	55	51	169
chr22	45980930	118	micro-satellite	.	2	.	.	.	201	201	201	83	198
chr6	19713334	118	mini-satellite	AL022068.1	24	.	.	.	42	31	34	25	143
chr6	33042030	118	micro-satellite	.	2	.	.	.	4	4	4	122	4
chr1	247398626	117	mini-satellite	.	39	.	.	.	138	138	138	138	21
chr17	70063672	117	mini-satellite	AC005208.1	48	.	.	.	11	12	11	127	10
chr3	194645483	117	micro-satellite	LSG1	2	.	.	.	112	102	140	168	51
chr4	111808959	117	other	AC139718.2	.	.	.	.	22	22	22	22	139
chr5	164329083	117	mini-satellite	AC109466.1	58	.	.	.	36	36	36	153	153
chr6	15726175	117	other	.	.	SVA_F	0.992958	0.180364	26	26	26	142	25
chr6	76212873	117	other	.	14	L1PA8	0.788618	0.0157161	122	122	123	121	6
chr9	76351443	117	other	.	27	.	.	.	17	17	17	134	134
chr1	247398548	116	mini-satellite	.	39	.	.	.	49	49	49	49	165
chr10	37068626	116	mini-satellite	.	31	.	.	.	7	7	7	6	122
chr17	18600567	116	other	CCDC144B	.	.	.	.	16	15	16	131	131
chr18	70660920	116	other	.	17	.	.	.	136	136	136	137	21
chr2	30712106	116	other	.	2	LTR41C	0.685039	0.118402	127	127	127	126	11
chr2	123684344	116	other	.	.	LTR12C	0.992857	0.0905636	24	24	24	24	140
chr7	118574573	116	mini-satellite	.	20	.	.	.	37	79	33	77	149
chr7	135907254	116	macro-satellite	.	116	.	.	.	108	108	108	108	224
chr7	159106695	116	mini-satellite	VIPR2	39	.	.	.	35	35	35	151	35
chrX	145173117	116	micro-satellite	.	4	.	.	.	301	278	278	280	185
chr13	101820707	115	other	FGF14	.	.	.	.	31	31	31	31	146
chr8	67607132	115	micro-satellite	CPA6	3	.	.	.	117	155	144	113	228
chr1	44942382	114	micro-satellite	EIF2B3	2	.	.	.	71	63	65	54	168
chr10	368253	114	mini-satellite	DIP2C	57	.	.	.	43	43	43	43	157
chr14	86943742	114	micro-satellite	AL358292.1	4	.	.	.	135	123	135	21	122
chr22	38230090	114	mini-satellite	TMEM184B	57	.	.	.	96	96	96	210	210
chr4	127233034	114	mini-satellite	AC093772.1	86	.	.	.	50	50	50	164	164
chr12	127740105	113	micro-satellite	.	4	.	.	.	115	131	129	18	18
chr5	1136402	113	mini-satellite	.	38	.	.	.	34	34	34	147	34
chr7	92545289	113	mini-satellite	AC005156.1	35	SVA_F	0.992593	0.0996364	22	22	22	22	135
chr9	136045291	113	mini-satellite	NACC2	55	.	.	.	35	35	35	34	147
chr14	19872529	112	mini-satellite	.	30	.	.	.	193	193	193	303	191
chr2	168631604	112	mini-satellite	CERS6	14	.	.	.	52	21	21	51	133
chr4	8076847	112	mini-satellite	ABLIM2	38	.	.	.	79	118	118	78	190
chr6	169065723	112	mini-satellite	.	56	.	.	.	12	12	12	124	124
chr13	27330372	111	mini-satellite	.	66	.	.	.	111	111	134	168	222
chr14	82568805	111	mini-satellite	.	28	.	.	.	65	93	65	175	64
chr2	106050007	111	micro-satellite	.	2	.	.	.	146	107	150	136	218
chr20	23314701	111	other	.	.	.	.	.	23	23	23	132	21
chr3	85568484	111	micro-satellite	CADM2	4	.	.	.	61	101	63	172	91
chr4	17414049	111	other	.	6	LTR12D	0.991736	0.102073	10	10	10	121	10
chr6	164076619	111	mini-satellite	.	37	.	.	.	244	244	207	318	207
chr1	247936980	110	other	CLK3P2	5	.	.	.	68	68	68	171	61
chr17	81970261	110	mini-satellite	.	18	.	.	.	22	42	22	118	132
chr19	395920	110	mini-satellite	.	50	.	.	.	21	45	21	131	131
chr6	117477509	110	other	AL132671.2	.	MER57-int	0.387387	0.00557251	1	1	1	111	111
chr8	23708477	110	micro-satellite	AC012574.1	3	.	.	.	101	77	110	187	101
chr9	17765077	110	macro-satellite	SH3GL2	111	.	.	.	129	129	129	239	239
chrX	76310958	110	mini-satellite	.	27	.	.	.	117	119	144	34	37
chr1	44794952	109	mini-satellite	.	18	.	.	.	242	259	222	190	150
chr10	17251977	109	mini-satellite	.	66	ERV3-16A3_I-int	0.573171	0.017987	164	164	164	55	55
chr11	68409121	109	macro-satellite	LRP5	105	.	.	.	246	244	245	137	244
chr11	82293300	109	other	MIR4300HG	4	.	.	.	138	107	138	140	31
chr18	74218441	109	mini-satellite	AC090398.1	11	.	.	.	39	37	37	141	146
chr2	3437570	109	mini-satellite	TRAPPC12	22	.	.	.	21	21	21	21	130
chr2	128782937	109	other	.	.	.	.	.	110	110	110	1	110
chr22	49205615	109	mini-satellite	.	36	.	.	.	51	51	51	160	51
chr7	158485466	109	mini-satellite	PTPRN2	28	.	.	.	26	26	26	135	26
chr1	26927173	108	other	NUDC	2	AluJr	0.412844	0.144231	1	1	1	109	109
chr11	82293276	108	micro-satellite	MIR4300HG	4	.	.	.	19	39	15	15	123
chr16	82116205	108	mini-satellite	AC092142.1	36	.	.	.	88	52	52	160	90
chr18	27948166	108	other	.	9	.	.	.	144	144	144	141	36
chr19	15912752	108	other	CYP4F11	30	.	.	.	59	60	60	167	60
chr2	40971946	108	other	.	.	.	.	.	115	115	115	115	7
chr2	195625240	108	micro-satellite	.	4	.	.	.	19	15	15	123	15
chr5	118438422	108	mini-satellite	.	26	.	.	.	54	24	54	28	132
chr6	8253900	108	mini-satellite	AL355499.2	30	.	.	.	278	278	319	301	211
chr7	4233518	108	mini-satellite	SDK1	55	.	.	.	21	21	21	129	21
chr7	44623603	108	other	OGDH	6	.	.	.	12	12	12	120	120
chr8	1625963	108	mini-satellite	DLGAP2	54	.	.	.	9	9	9	9	117
chr1	64734568	107	other	.	7	LTR16B1	0.567416	0.2	72	72	72	71	178
chr1	200505187	107	micro-satellite	.	4	.	.	.	128	108	100	96	21
chr3	47049756	107	mini-satellite	SETD2	33	.	.	.	108	73	73	73	1
chr4	74019470	107	micro-satellite	.	2	.	.	.	36	54	54	22	129
chrX	45136403	107	mini-satellite	.	22	.	.	.	24	24	24	131	131
chr1	1948987	106	mini-satellite	CFAP74	41	.	.	.	30	30	30	136	136
chr11	194782	106	other	.	6	.	.	.	22	22	22	128	128
chr12	130043031	106	mini-satellite	AC055717.2	53	.	.	.	28	28	28	29	134
chr14	79925722	106	micro-satellite	AF123462.1	4	.	.	.	144	140	132	115	38
chr16	89137607	106	mini-satellite	ACSF3	54	.	.	.	21	21	21	127	127
chr17	77255964	106	other	.	.	.	.	.	1	1	1	107	107
chr19	35978970	106	other	.	.	.	.	.	112	112	112	112	6
chr2	114085006	106	macro-satellite	.	104	.	.	.	94	94	94	198	92
chr4	148494900	106	mini-satellite	.	35	.	.	.	38	38	38	38	144
chr5	117450892	106	mini-satellite	LINC00992	19	.	.	.	28	28	28	124	134
chr6	18666662	106	mini-satellite	MIR548A1HG	35	.	.	.	154	156	123	120	50
chr6	154152312	106	mini-satellite	OPRM1	26	.	.	.	113	113	89	194	88
chr6	169197292	106	mini-satellite	.	37	.	.	.	25	25	25	25	131
chr10	5381579	105	micro-satellite	.	2	.	.	.	70	70	70	30	135
chr8	105117125	105	mini-satellite	.	18	.	.	.	74	74	78	40	145
chr8	115534205	105	mini-satellite	TRPS1	35	.	.	.	126	126	126	21	124
chr8	138743394	105	mini-satellite	COL22A1	18	.	.	.	32	32	32	137	32
chr1	96894391	104	mini-satellite	.	49	.	.	.	130	130	130	26	126
chr1	189495075	104	micro-satellite	.	2	.	.	.	62	62	82	166	68
chr10	33095441	104	other	.	.	.	.	.	7	7	7	111	7
chr11	20798333	104	other	NELL1	.	.	.	.	112	112	112	8	108
chr12	127740241	104	micro-satellite	.	4	.	.	.	18	18	35	122	122
chr12	132295895	104	mini-satellite	GALNT9	35	.	.	.	110	110	127	23	126
chr13	86947950	104	other	.	.	.	.	.	16	16	16	120	16
chr18	77148716	104	other	.	.	.	.	.	22	22	22	22	126
chr19	53869873	104	mini-satellite	MYADM	69	MSR1	0.992958	0.93125	40	40	40	142	38
chr2	146055961	104	mini-satellite	.	63	.	.	.	26	26	22	71	126
chr4	9672422	104	mini-satellite	.	29	.	.	.	111	111	133	29	29
chr14	105952387	103	other	.	.	.	.	.	39	39	39	142	142
chr17	8905271	103	other	PIK3R5	.	.	.	.	23	23	23	23	126
chr17	45969557	103	other	MAPT	16	.	.	.	152	152	152	150	49
chr19	2432892	103	other	LMNB2	6	.	.	.	125	125	125	22	22
chr20	43927684	103	mini-satellite	TOX2	59	.	.	.	33	37	33	33	136
chr22	47171945	103	mini-satellite	TBC1D22A	22	.	.	.	29	29	29	132	29
chr7	66286715	103	other	TPST1	17	.	.	.	154	155	158	55	150
chr7	148331693	103	mini-satellite	CNTNAP2	26	.	.	.	34	34	21	59	124
chr8	126414500	103	mini-satellite	.	11	.	.	.	71	81	75	174	87
chr1	57516037	102	other	.	4	.	.	.	28	28	28	28	130
chr1	67228057	102	micro-satellite	C1orf141	4	.	.	.	40	56	40	35	137
chr1	195911129	102	mini-satellite	.	75	.	.	.	50	50	42	144	42
chr10	33879423	102	mini-satellite	.	34	.	.	.	30	30	30	29	131
chr12	113286417	102	mini-satellite	TPCN1	34	.	.	.	1	1	1	103	103
chr13	60787860	102	other	.	1	.	.	.	118	118	116	117	16
chr18	43614169	102	micro-satellite	.	2	.	.	.	7	7	7	7	109
chr2	146056004	102	micro-satellite	.	4	.	.	.	132	84	108	84	30
chr21	24797633	102	micro-satellite	.	4	.	.	.	18	18	18	120	51
chr8	143711547	102	other	AC105219.2	24	.	.	.	72	72	72	71	173
chr9	132174056	102	other	NTNG2	12	.	.	.	7	7	7	109	7
chr9	136252466	102	mini-satellite	.	52	.	.	.	32	32	32	32	134
chr12	1626739	101	other	WNT5B	.	AluYb11	0.990741	0.338558	109	109	109	108	8
chr12	78588774	101	mini-satellite	.	18	.	.	.	19	19	19	120	19
chr12	107529167	101	mini-satellite	BTBD11	18	.	.	.	54	57	57	53	154
chr17	41097674	101	mini-satellite	KRTAP4-8	15	.	.	.	3	3	3	3	104
chr18	63470003	101	mini-satellite	.	33	.	.	.	21	21	21	122	122
chr2	6453039	101	mini-satellite	.	48	.	.	.	110	110	109	21	122
chr2	6453162	101	mini-satellite	.	11	.	.	.	108	108	108	176	75
chr2	117140392	101	micro-satellite	.	2	.	.	.	14	38	58	115	38
chr2	125546956	101	micro-satellite	.	4	.	.	.	118	135	113	94	34
chr21	27494477	101	other	.	7	.	.	.	20	20	20	121	20
chr3	47049717	101	mini-satellite	SETD2	33	.	.	.	29	29	29	29	130
chr4	9680757	101	other	.	.	LTR12C	0.992481	0.0842305	32	32	32	133	133
chrX	148614787	101	micro-satellite	AFF2	4	.	.	.	39	39	39	140	46
chr10	105247	100	other	.	9	MER52C	0.983051	0.0868545	18	18	18	118	118
chr14	41826871	100	mini-satellite	LRFN5	25	.	.	.	100	100	100	150	200
chr16	80242569	100	mini-satellite	AC105411.1	25	.	.	.	46	65	21	115	121
chr20	61585837	100	micro-satellite	CDH4	6	.	.	.	28	28	28	27	127
chr21	45886410	100	mini-satellite	PCBP3	49	.	.	.	36	36	36	36	136
chr21	46140708	100	mini-satellite	FTCD	50	.	.	.	1	1	1	100	101
chr6	739120	100	mini-satellite	AL357054.2	41	.	.	.	71	50	61	63	150
chr10	76363118	99	other	LRMDA	4	.	.	.	23	31	35	38	122
chr10	130657227	99	mini-satellite	.	17	.	.	.	100	100	100	100	1
chr12	37804855	99	other	.	.	ALR/Alpha	0.978571	0.867925	140	140	140	41	138
chr13	35861694	99	mini-satellite	DCLK1	99	FLAM_C	0.363636	0.345865	88	88	88	187	88
chr13	45423832	99	mini-satellite	.	20	.	.	.	25	23	25	45	122
chr13	58895738	99	mini-satellite	.	31	.	.	.	29	73	29	29	128
chr15	100544490	99	mini-satellite	CERS3	33	.	.	.	7	7	7	106	7
chr2	48007937	99	mini-satellite	AC092650.1	37	.	.	.	115	120	115	110	21
chr20	6699379	99	micro-satellite	.	4	.	.	.	118	90	122	178	79
chr20	59326373	99	mini-satellite	.	32	.	.	.	120	120	120	21	116
chr20	61723863	99	mini-satellite	CDH4	49	.	.	.	23	23	23	23	122
chr21	31785185	99	mini-satellite	.	12	.	.	.	36	39	36	37	135
chr4	10667757	99	other	CLNK	.	.	.	.	43	43	43	142	43
chr7	104248581	99	other	.	12	L1P2	0.387931	0.00743855	17	17	17	116	17
chr8	21312108	99	mini-satellite	.	44	.	.	.	178	178	178	175	79
chr1	55665580	98	mini-satellite	AL603840.1	24	.	.	.	126	150	174	198	100
chr1	232368189	98	mini-satellite	.	67	.	.	.	148	152	152	112	210
chr11	58270374	98	micro-satellite	.	4	.	.	.	100	116	96	101	18
chr16	84973989	98	mini-satellite	.	49	.	.	.	101	101	101	199	101
chr17	45006796	98	mini-satellite	.	9	.	.	.	48	28	48	126	45
chr2	35956899	98	mini-satellite	.	35	.	.	.	118	118	118	118	20
chr2	107544911	98	other	LINC01886	.	.	.	.	99	99	99	1	99
chr2	206400604	98	mini-satellite	.	49	SVA_F	0.993939	0.109818	68	68	68	67	165
chr2	212191732	98	mini-satellite	ERBB4	25	.	.	.	39	64	64	137	87
chr22	49756715	98	other	.	.	.	.	.	41	41	41	138	40
chr5	164195428	98	other	AC008662.1	6	.	.	.	163	163	163	65	163
chr6	15469276	98	mini-satellite	JARID2	55	.	.	.	123	95	103	190	92
chr6	170478756	98	mini-satellite	.	33	.	.	.	24	24	24	23	121
chr7	404214	98	mini-satellite	.	48	.	.	.	104	152	104	102	54
chr1	212779224	97	mini-satellite	NSL1	47	SVA_F	0.983051	0.104727	121	118	121	24	115
chr10	76363169	97	other	LRMDA	4	.	.	.	146	142	118	135	49
chr10	132505258	97	mini-satellite	.	33	.	.	.	37	37	37	37	134
chr12	20386071	97	mini-satellite	PDE3A	10	.	.	.	205	205	173	269	172
chr12	39416799	97	mini-satellite	KIF21A	24	.	.	.	27	27	27	124	124
chr19	55032860	97	mini-satellite	AC011476.3	24	.	.	.	66	114	114	163	161
chr2	4108502	97	mini-satellite	.	95	.	.	.	90	90	90	187	184
chr2	107544713	97	mini-satellite	LINC01886	47	.	.	.	62	62	62	159	62
chr3	195042263	97	mini-satellite	.	49	.	.	.	17	66	66	114	65
chr4	181165295	97	mini-satellite	.	26	.	.	.	12	12	12	109	17
chr5	136936502	97	mini-satellite	.	46	.	.	.	137	137	91	89	40
chr7	117864742	97	mini-satellite	CTTNBP2	25	.	.	.	29	29	29	29	126
chr7	147118527	97	other	CNTNAP2	8	.	.	.	14	14	14	111	14
chr9	136598323	97	mini-satellite	.	49	.	.	.	15	15	15	15	112
chr10	27348329	96	mini-satellite	.	7	.	.	.	16	16	16	112	22
chr10	85361524	96	other	.	1	L1M2	0.349057	0.00587302	108	107	106	12	103
chr10	88132332	96	other	.	.	.	.	.	22	22	22	22	118
chr10	132250348	96	mini-satellite	STK32C	48	.	.	.	189	189	189	285	285
chr10	132965511	96	other	.	.	.	.	.	13	13	13	109	13
chr12	29253270	96	mini-satellite	FAR2	42	.	.	.	35	35	29	35	125
chr12	39896460	96	mini-satellite	SLC2A13	31	.	.	.	32	32	32	32	128
chr12	125924431	96	micro-satellite	.	4	.	.	.	89	83	91	77	173
chr14	63751045	96	mini-satellite	.	93	SVA_F	0.910995	0.118545	195	194	195	191	99
chr17	572418	96	mini-satellite	VPS53	47	SVA_F	0.941667	0.08	24	24	24	120	120
chr17	70063553	96	micro-satellite	AC005208.1	4	.	.	.	124	129	114	33	114
chr19	35978913	96	other	.	5	.	.	.	17	17	17	17	113
chr19	48153695	96	other	LIG1	2	.	.	.	150	138	136	139	54
chr2	293677	96	mini-satellite	AC079779.2	48	MLT1A0	0.485714	0.0931507	70	22	22	118	118
chr2	7133382	96	mini-satellite	.	24	.	.	.	70	46	70	70	142
chr2	59611444	96	other	AC007179.2	.	L1P4	0.992647	0.0220493	136	136	136	40	136
chr2	188299135	96	mini-satellite	GULP1	48	LTR10A	0.992537	0.155993	134	86	134	86	182
chr5	58597094	96	mini-satellite	RAB3C	32	.	.	.	18	18	18	114	20
chr5	80691911	96	mini-satellite	MSH3	24	.	.	.	120	120	120	117	24
chr6	27485029	96	mini-satellite	.	48	SVA_F	0.991071	0.0785455	65	16	16	112	112
chr7	99887907	96	mini-satellite	.	49	SVA_F	0.914286	0.0705455	9	9	9	9	105
chr8	965780	96	mini-satellite	DLGAP2	50	.	.	.	40	40	40	136	136
chrX	114261307	96	mini-satellite	.	32	.	.	.	115	117	85	21	117
chr10	3085581	95	mini-satellite	PFKP	24	.	.	.	131	155	107	60	125
chr13	79286852	95	other	.	1	AluYa8	0.747664	0.258065	12	12	12	107	12
chr13	112844754	95	mini-satellite	ATP11A	30	.	.	.	32	32	32	127	32
chr15	83394185	95	mini-satellite	AC103876.1	39	.	.	.	41	49	45	136	45
chr16	579851	95	mini-satellite	PIGQ	24	.	.	.	20	20	20	19	114
chr17	37729985	95	other	HNF1B	.	.	.	.	1	1	1	96	96
chr2	212616576	95	mini-satellite	AC093865.1	26	.	.	.	114	114	114	203	108
chr2	234992780	95	other	SH3BP4	6	.	.	.	18	18	18	18	113
chr3	106109780	95	mini-satellite	.	53	.	.	.	38	38	38	37	132
chr3	152286517	95	mini-satellite	MBNL1	48	.	.	.	45	45	45	45	140
chr4	11454903	95	micro-satellite	.	6	.	.	.	28	28	28	122	27
chr5	77994686	95	mini-satellite	.	32	.	.	.	14	14	14	109	14
chr6	147232846	95	other	STXBP5	.	.	.	.	18	18	18	113	18
chr7	1107836	95	mini-satellite	C7orf50	48	.	.	.	71	118	71	23	71
chr7	47639688	95	mini-satellite	.	48	.	.	.	77	77	77	54	149
chr1	2459569	94	mini-satellite	.	48	.	.	.	129	145	177	83	129
chr12	111402977	94	other	LINC02356	.	.	.	.	37	37	37	131	37
chr13	111307774	94	mini-satellite	.	47	.	.	.	26	26	26	26	120
chr19	32539437	94	mini-satellite	.	46	.	.	.	152	152	106	151	58
chr2	234992653	94	mini-satellite	SH3BP4	48	.	.	.	71	119	119	119	25
chr5	8188413	94	other	.	12	.	.	.	22	22	22	116	22
chr5	65940619	94	mini-satellite	ERBIN	48	SVA_F	0.991597	0.0858182	25	25	25	119	119
chr5	178900387	94	mini-satellite	ZFP2	47	.	.	.	115	115	115	114	21
chr6	3608204	94	other	AL138881.1	.	.	.	.	24	24	24	116	22
chr6	87042425	94	mini-satellite	.	22	.	.	.	11	11	11	11	105
chr7	134417054	94	mini-satellite	.	24	.	.	.	82	82	34	128	80
chr10	7461449	93	micro-satellite	AL139125.1	4	.	.	.	118	90	102	25	76
chr10	119625626	93	mini-satellite	.	21	.	.	.	23	21	21	114	114
chr11	120329010	93	other	TMEM136	2	PRIMA4-int	0.495575	0.00677146	20	20	20	113	23
chr12	2280228	93	mini-satellite	CACNA1C	31	.	.	.	136	167	136	74	74
chr12	43791210	93	other	.	5	.	.	.	41	41	41	41	134
chr13	92613265	93	mini-satellite	GPC5	65	.	.	.	197	198	195	105	180
chr16	81647887	93	mini-satellite	CMIP	31	.	.	.	41	41	41	134	41
chr19	303715	93	mini-satellite	MIER2	30	.	.	.	52	52	22	115	115
chr19	2590556	93	micro-satellite	GNG7	4	.	.	.	13	13	13	106	13
chr2	89778985	93	mini-satellite	.	26	HSATII	0.981818	0.641176	110	110	110	110	17
chr21	45438298	93	mini-satellite	.	44	.	.	.	108	108	104	15	15
chr3	110143234	93	other	.	.	.	.	.	11	11	11	104	11
chr4	1524301	93	other	.	.	.	.	.	10	10	10	103	10
chr5	663136	93	mini-satellite	TPPP	31	.	.	.	24	24	24	24	117
chr6	71375158	93	mini-satellite	AL136164.2	21	.	.	.	13	13	13	106	13
chr6	153396033	93	mini-satellite	.	18	.	.	.	79	67	87	160	83
chr8	42616372	93	mini-satellite	.	44	.	.	.	17	17	17	17	110
chr9	134979087	93	other	.	14	.	.	.	20	20	20	113	113
chrX	51275689	93	mini-satellite	.	23	.	.	.	117	70	71	69	24
chrX	104582769	93	mini-satellite	IL1RAPL2	8	.	.	.	133	121	117	122	210
chr1	150506544	92	other	TARS2	2	.	.	.	35	35	35	31	123
chr1	150522834	92	mini-satellite	.	40	.	.	.	95	117	81	25	77
chr10	790313	92	mini-satellite	.	46	.	.	.	66	22	66	65	114
chr12	17020534	92	other	.	.	.	.	.	35	35	35	35	127
chr12	60639419	92	mini-satellite	.	31	.	.	.	6	6	6	98	6
chr12	107608986	92	mini-satellite	BTBD11	24	.	.	.	17	32	32	32	109
chr12	115346400	92	mini-satellite	.	58	.	.	.	139	143	131	223	148
chr13	57385633	92	mini-satellite	.	38	.	.	.	14	14	18	18	106
chr14	87110194	92	other	.	.	.	.	.	25	25	25	25	117
chr17	806290	92	mini-satellite	NXN	46	.	.	.	1	1	1	93	93
chr17	77255846	92	mini-satellite	.	31	.	.	.	113	113	113	21	21
chr18	79866123	92	mini-satellite	KCNG2	46	.	.	.	12	12	12	104	104
chr2	57482573	92	micro-satellite	.	4	.	.	.	74	35	74	127	99
chr2	217809614	92	micro-satellite	TNS1	4	.	.	.	27	27	27	114	119
chr21	44338909	92	mini-satellite	CFAP410	35	.	.	.	137	137	137	45	45
chr4	68551043	92	other	UGT2B17	.	.	.	.	101	101	101	9	101
chr4	186485950	92	mini-satellite	F11-AS1	22	.	.	.	54	30	60	122	122
chr7	35555152	92	other	.	17	.	.	.	1	1	1	93	93
chr7	38334344	92	mini-satellite	TRGC2	44	.	.	.	24	68	68	116	68
chr7	158839259	92	mini-satellite	.	44	.	.	.	34	34	34	126	126
chr9	132142618	92	mini-satellite	.	30	.	.	.	5	5	5	5	97
chr1	18359403	91	micro-satellite	IGSF21	4	.	.	.	53	41	49	132	132
chr1	198442025	91	other	.	.	.	.	.	26	26	26	115	24
chr1	234068974	91	mini-satellite	SLC35F3	32	.	.	.	66	34	66	34	125
chr10	28348978	91	other	.	1	.	.	.	20	20	20	111	111
chr10	127848194	91	mini-satellite	.	44	.	.	.	132	90	88	41	127
chr13	33499494	91	micro-satellite	AL139383.1	3	.	.	.	138	138	133	81	47
chr16	31013281	91	micro-satellite	.	3	.	.	.	127	104	121	36	36
chr2	124713195	91	micro-satellite	CNTNAP5	4	.	.	.	167	183	179	92	160
chr22	40500927	91	other	MRTFA	.	SVA_F	0.980769	0.0996364	13	13	13	13	104
chr3	43835942	91	micro-satellite	.	4	.	.	.	104	123	99	32	57
chr6	5097160	91	other	.	.	MSTC	0.968421	0.21729	96	96	96	5	95
chr1	30651362	90	mini-satellite	.	46	.	.	.	57	57	57	55	145
chr10	122201076	90	mini-satellite	TACC2	45	.	.	.	21	21	21	110	111
chr11	22083332	90	mini-satellite	.	30	.	.	.	16	16	16	106	16
chr12	2719896	90	mini-satellite	AC092471.1	32	.	.	.	110	116	112	115	26
chr12	25174641	90	mini-satellite	CASC1	32	.	.	.	22	22	22	22	112
chr12	32177731	90	mini-satellite	BICD1	30	.	.	.	20	51	21	50	110
chr13	87492135	90	mini-satellite	MIR4500HG	30	.	.	.	9	9	9	99	9
chr15	100995754	90	other	LRRK1	.	.	.	.	25	25	25	26	115
chr2	107171489	90	micro-satellite	.	4	.	.	.	120	92	88	30	89
chr20	58427372	90	other	VAPB	.	.	.	.	11	11	11	101	11
chr22	49938672	90	mini-satellite	.	44	.	.	.	104	104	104	14	104
chr3	8046330	90	mini-satellite	LMCD1-AS1	16	.	.	.	106	106	106	196	108
chr3	18780041	90	mini-satellite	.	30	.	.	.	1	1	1	91	91
chr5	26189165	90	other	.	.	.	.	.	9	9	9	9	99
chr8	3926013	90	micro-satellite	CSMD1	2	.	.	.	100	112	114	74	164
chr8	76270419	90	other	.	.	L1M3	0.380531	0.00700326	23	23	23	113	23
chrX	107662935	90	other	.	4	.	.	.	35	35	35	35	125
chr1	212779369	89	mini-satellite	NSL1	46	SVA_F	0.95082	0.0850909	34	34	34	122	33
chr1	238627632	89	mini-satellite	.	30	.	.	.	1	1	1	90	90
chr11	114601617	89	mini-satellite	.	45	.	.	.	22	22	22	111	22
chr13	111656671	89	other	AL359649.1	6	.	.	.	24	24	24	111	22
chr16	5996984	89	mini-satellite	RP11-420N3.3	46	.	.	.	23	23	23	111	22
chr17	21027254	89	other	USP22	1	FRAM	0.606383	0.301136	87	94	86	6	95
chr3	482819	89	other	.	6	AluSx3	0.509091	0.196141	110	110	110	108	21
chr3	23618516	89	other	.	.	L1PREC2	0.911504	0.0225853	113	113	113	24	113
chr4	6254956	89	other	.	.	.	.	.	54	54	54	54	143
chr4	12544639	89	mini-satellite	.	89	.	.	.	117	117	117	117	206
chr5	136936475	89	micro-satellite	.	2	.	.	.	19	19	19	19	108
chr7	155993260	89	other	.	.	.	.	.	26	26	26	115	112
chr8	56683039	89	micro-satellite	.	4	.	.	.	66	90	66	87	155
chr9	17119343	89	mini-satellite	.	30	.	.	.	22	22	22	111	22
chr9	35147647	89	mini-satellite	AL353795.1	84	.	.	.	167	167	167	167	78
chr1	83892269	88	mini-satellite	TTLL7	10	.	.	.	231	185	209	143	228
chr1	103168832	88	other	.	.	.	.	.	100	100	100	12	12
chr10	68502871	88	mini-satellite	SLC25A16	21	.	.	.	113	113	113	25	25
chr12	1051947	88	other	ERC1	.	.	.	.	1	1	1	89	89
chr12	40539379	88	micro-satellite	MUC19	4	.	.	.	119	80	110	168	168
chr14	96975648	88	other	.	.	.	.	.	25	25	25	112	24
chr15	56413212	88	mini-satellite	TEX9	44	.	.	.	40	77	40	128	83
chr16	26747318	88	mini-satellite	.	38	.	.	.	199	199	199	111	198
chr16	57106609	88	other	CPNE2	5	.	.	.	95	95	95	95	7
chr16	74837981	88	mini-satellite	.	10	.	.	.	1	1	1	89	89
chr22	27837291	88	micro-satellite	.	4	.	.	.	143	131	139	55	138
chr3	86384947	88	mini-satellite	.	8	.	.	.	56	56	58	144	58
chr3	106512144	88	mini-satellite	.	29	.	.	.	7	7	7	95	7
chr8	32412433	88	micro-satellite	NRG1	2	.	.	.	48	46	48	12	100
chr9	131454914	88	other	PRRC2B	.	AluSx3	0.910112	0.26045	89	89	89	1	89
chrX	8795135	88	mini-satellite	FAM9A	53	.	.	.	87	87	87	175	87
chrX	144477135	88	mini-satellite	.	29	.	.	.	186	186	186	98	98
chrX	148614639	88	mini-satellite	AFF2	58	.	.	.	143	146	142	58	131
chr10	3106855	87	mini-satellite	PFKP	29	.	.	.	12	12	12	99	12
chr10	33420573	87	mini-satellite	.	64	.	.	.	165	137	153	224	150
chr10	131246948	87	mini-satellite	TCERG1L	88	.	.	.	80	80	80	167	80
chr11	20358343	87	other	.	10	.	.	.	121	121	121	34	121
chr11	62362451	87	mini-satellite	ASRGL1	41	.	.	.	262	262	232	175	180
chr15	53706363	87	micro-satellite	WDR72	2	.	.	.	23	25	31	9	96
chr15	60113753	87	mini-satellite	AC009654.1	45	.	.	.	22	22	22	109	109
chr16	21541253	87	mini-satellite	AC005632.1	44	.	.	.	111	111	111	24	24
chr16	82300092	87	mini-satellite	.	29	.	.	.	1	1	1	88	88
chr19	53311307	87	other	.	1	AluYa8	0.849462	0.254839	6	6	6	6	93
chr2	84300459	87	other	.	.	.	.	.	39	39	39	126	39
chr2	158550136	87	other	PKP4	10	.	.	.	15	15	15	15	102
chr2	206811461	87	mini-satellite	.	42	HERVH-int	0.984375	0.0163361	128	128	128	125	41
chr22	44213719	87	mini-satellite	AL031595.2	9	.	.	.	22	22	22	109	22
chr3	26671386	87	micro-satellite	LRRC3B	2	.	.	.	24	32	30	111	44
chr3	139415303	87	other	AC097103.2	.	L1PBa	0.77	0.0123853	13	13	13	13	100
chr4	57339086	87	mini-satellite	.	10	.	.	.	75	55	75	42	129
chr5	85458489	87	mini-satellite	.	87	L1P4b	0.592179	0.0159531	92	92	92	179	179
chr7	148616894	87	mini-satellite	.	29	.	.	.	134	105	105	134	47
chr8	128363100	87	mini-satellite	.	12	.	.	.	35	11	11	11	98
chrX	87682904	87	mini-satellite	.	42	HERVH-int	0.982143	0.0140023	112	112	112	26	25
chr1	114129581	86	micro-satellite	SYT6	4	.	.	.	100	92	104	26	18
chr1	234108435	86	mini-satellite	SLC35F3	39	.	.	.	36	36	36	35	121
chr12	74717901	86	mini-satellite	.	57	.	.	.	57	61	69	76	143
chr13	93789557	86	mini-satellite	GPC6	18	.	.	.	56	52	72	70	138
chr14	19728631	86	other	.	.	L1M3b	0.648649	0.0116224	111	111	111	25	111
chr14	104672082	86	mini-satellite	.	43	.	.	.	26	26	26	111	25
chr19	48153635	86	other	LIG1	2	6kbHsap	0.555556	0.00980392	22	26	26	28	108
chr2	915190	86	other	AC113607.1	.	.	.	.	22	22	22	108	108
chr2	212455240	86	mini-satellite	ERBB4	86	.	.	.	89	89	89	175	175
chr20	55532470	86	mini-satellite	.	43	.	.	.	149	106	149	63	106
chr3	5647271	86	other	.	6	.	.	.	4	4	4	90	4
chr3	27282539	86	micro-satellite	NEK10	2	.	.	.	20	20	20	106	106
chr3	112557184	86	other	ATG3	.	AluYk3	0.990099	0.321543	15	15	15	101	15
chr3	145272636	86	mini-satellite	.	13	.	.	.	86	72	44	125	39
chr3	157416785	86	mini-satellite	VEPH1	52	.	.	.	134	134	134	48	134
chr6	16263644	86	mini-satellite	GMPR	42	HERVH-int	0.970297	0.0204849	160	202	202	116	160
chr6	75610912	86	mini-satellite	SENP6	87	.	.	.	84	84	84	170	84
chr7	2050156	86	mini-satellite	MAD1L1	42	.	.	.	26	26	26	25	111
chr7	157994564	86	mini-satellite	PTPRN2	45	.	.	.	79	79	34	120	80
chr8	4295217	86	mini-satellite	CSMD1	44	.	.	.	68	68	112	26	67
chr10	131823240	85	mini-satellite	.	43	.	.	.	22	22	22	107	22
chr11	68559800	85	mini-satellite	PPP6R3	27	.	.	.	213	213	213	128	207
chr11	133627680	85	mini-satellite	.	43	.	.	.	15	15	15	100	15
chr11	133627701	85	mini-satellite	.	42	.	.	.	110	110	110	25	107
chr12	58149373	85	micro-satellite	.	4	.	.	.	107	63	72	22	22
chr15	44611616	85	other	SPG11	5	.	.	.	31	31	31	116	32
chr16	2091237	85	mini-satellite	PKD1	67	.	.	.	159	143	143	174	89
chr18	22204305	85	other	AC091588.3	32	.	.	.	136	135	136	128	51
chr19	14649660	85	mini-satellite	ADGRE3	92	.	.	.	390	390	390	388	305
chr3	143449892	85	mini-satellite	SLC9A9	37	.	.	.	35	36	36	117	32
chr4	3591770	85	mini-satellite	.	14	.	.	.	67	65	75	146	150
chr4	103437615	85	mini-satellite	LINC02428	40	.	.	.	6	6	6	91	6
chr6	24029533	85	micro-satellite	.	3	.	.	.	322	300	322	380	295
chr6	37392969	85	other	RNF8	.	.	.	.	15	15	15	100	15
chr6	152139751	85	mini-satellite	SYNE1	41	.	.	.	19	19	19	103	18
chrX	151286025	85	micro-satellite	.	4	.	.	.	135	157	173	88	105
chr13	33499638	84	micro-satellite	AL139383.1	3	.	.	.	71	71	71	120	155
chr14	79925645	84	mini-satellite	AF123462.1	49	.	.	.	78	74	70	106	154
chr17	1153361	84	mini-satellite	ABR	29	.	.	.	33	33	33	117	117
chr19	44644989	84	mini-satellite	AC243964.2	81	.	.	.	297	260	260	232	213
chr19	52439179	84	other	ZNF534	.	.	.	.	97	97	97	13	96
chr2	234901909	84	micro-satellite	AC010148.1	4	.	.	.	16	16	16	100	16
chr22	49164434	84	mini-satellite	.	42	.	.	.	43	43	1	85	85
chr3	86385021	84	mini-satellite	.	18	.	.	.	112	112	122	38	103
chr5	370061	84	mini-satellite	AHRR	28	.	.	.	22	22	22	22	106
chr5	679392	84	other	TPPP	17	.	.	.	64	113	64	29	58
chr5	82472782	84	mini-satellite	.	33	.	.	.	181	212	181	128	180
chr5	109146186	84	micro-satellite	FER	2	.	.	.	35	35	35	119	35
chr5	116918808	84	other	.	.	.	.	.	21	49	21	105	48
chr6	5135543	84	mini-satellite	LYRM4	28	.	.	.	23	23	23	107	107
chr7	154662635	84	other	DPP6	.	.	.	.	8	8	8	92	8
chr8	13479765	84	mini-satellite	DLC1	28	.	.	.	22	22	22	106	22
chr1	30479549	83	mini-satellite	.	55	.	.	.	54	54	54	137	54
chr1	44816557	83	mini-satellite	.	56	.	.	.	51	54	25	107	24
chr1	114129547	83	micro-satellite	SYT6	4	.	.	.	27	27	27	110	98
chr11	2078279	83	mini-satellite	.	28	.	.	.	168	140	168	168	223
chr12	52479002	83	other	.	.	.	.	.	1	1	1	84	84
chr12	67284766	83	other	CAND1	2	.	.	.	1	1	1	84	84
chr12	132896883	83	mini-satellite	.	83	HERVH-int	0.43956	0.0103721	99	99	99	101	182
chr13	92527095	83	mini-satellite	GPC5	38	.	.	.	23	12	23	95	23
chr13	99463062	83	micro-satellite	.	4	.	.	.	42	42	22	105	105
chr16	89077787	83	mini-satellite	.	40	.	.	.	262	262	262	179	258
chr19	52439094	83	other	ZNF534	.	.	.	.	36	36	36	119	36
chr2	48007874	83	mini-satellite	AC092650.1	34	.	.	.	58	58	58	57	140
chr2	124713379	83	micro-satellite	CNTNAP5	4	.	.	.	18	18	18	101	18
chr21	43583880	83	mini-satellite	HSF2BP	40	.	.	.	114	114	114	109	31
chr22	49935625	83	mini-satellite	.	41	.	.	.	103	103	103	20	102
chr4	107048626	83	other	.	11	.	.	.	22	22	22	105	22
chr4	164475230	83	other	.	9	L1M1	0.78022	0.0107072	8	8	8	91	8
chr5	37557941	83	mini-satellite	WDR70	27	.	.	.	12	12	12	12	95
chr6	81468225	83	mini-satellite	.	28	.	.	.	37	66	38	120	120
chr6	129298108	83	other	LAMA2	.	.	.	.	11	11	11	11	94
chr6	168044537	83	mini-satellite	KIF25	41	.	.	.	30	30	30	28	111
chr7	2133297	83	other	MAD1L1	.	L1M	0.869565	0.0105331	9	9	9	9	92
chr7	48718786	83	mini-satellite	.	41	.	.	.	17	17	17	17	100
chr8	75218739	83	mini-satellite	.	27	.	.	.	202	194	202	119	185
chr9	7333003	83	micro-satellite	.	5	.	.	.	22	22	22	22	105
chrX	48017172	83	mini-satellite	.	42	SVA_F	0.990476	0.0814545	23	23	23	105	22
chr1	152463850	82	mini-satellite	.	30	.	.	.	78	92	78	10	46
chr1	200505136	82	mini-satellite	.	19	.	.	.	36	36	36	35	117
chr1	224100209	82	mini-satellite	.	41	.	.	.	48	48	48	129	47
chr10	76617047	82	mini-satellite	.	28	.	.	.	1	1	1	83	83
chr11	69936053	82	micro-satellite	.	4	.	.	.	76	76	76	69	151
chr12	16690352	82	other	AC007529.2	.	.	.	.	114	114	114	114	32
chr14	106472151	82	other	.	5	.	.	.	23	23	23	105	23
chr16	2270792	82	other	AC009065.4	.	.	.	.	23	23	23	105	105
chr3	85568392	82	mini-satellite	CADM2	29	.	.	.	49	41	87	85	123
chr3	152286346	82	mini-satellite	MBNL1	26	.	.	.	125	129	125	120	47
chr4	33230747	82	other	.	7	.	.	.	21	21	21	102	20
chr4	115022309	82	mini-satellite	NDST4	32	.	.	.	77	77	77	58	140
chr4	131202289	82	mini-satellite	.	41	.	.	.	21	21	21	103	103
chr5	108724	82	mini-satellite	CTD-2231H16.1	56	.	.	.	23	23	23	105	23
chr6	160126988	82	other	SLC22A1	.	.	.	.	83	83	83	1	1
chr6	167433077	82	mini-satellite	.	26	.	.	.	121	121	95	120	39
chr7	97619669	82	other	.	19	.	.	.	129	129	128	47	128
chr8	68794470	82	mini-satellite	C8orf34	22	.	.	.	47	48	48	30	112
chr8	91834889	82	mini-satellite	AC103409.1	28	.	.	.	152	128	126	204	122
chr8	95993343	82	other	.	13	.	.	.	37	37	38	119	38
chr8	121657709	82	mini-satellite	.	41	L1PREC2	0.916667	0.011526	50	50	50	50	132
chr8	142241886	82	other	TSNARE1	8	L1M2	0.818182	0.014488	110	110	110	28	28
chrX	2186356	82	mini-satellite	.	41	.	.	.	25	25	25	107	107
chrX	105447324	82	mini-satellite	IL1RAPL2	61	.	.	.	132	123	132	205	125
chrX	155941763	82	other	.	.	.	.	.	19	19	19	101	19
chr10	11107855	81	mini-satellite	CELF2	17	.	.	.	13	30	30	94	94
chr13	87582496	81	mini-satellite	MIR4500HG	95	.	.	.	256	256	256	254	335
chr13	98063670	81	mini-satellite	.	19	.	.	.	4	4	4	4	85
chr15	51417130	81	other	AC066613.2	3	.	.	.	107	101	106	26	88
chr16	88728420	81	other	PIEZO1	.	.	.	.	1	1	1	82	82
chr19	4247566	81	micro-satellite	YJU2	2	.	.	.	75	87	107	26	75
chr2	60064442	81	mini-satellite	AC007100.1	52	.	.	.	40	40	31	30	111
chr2	237211738	81	other	.	9	.	.	.	26	26	26	26	107
chr2	241572789	81	mini-satellite	BOK	81	.	.	.	119	119	119	200	200
chr3	99825548	81	other	CMSS1	.	.	.	.	17	17	17	17	98
chr3	108205919	81	mini-satellite	IFT57	44	.	.	.	160	188	158	107	154
chr4	1336009	81	mini-satellite	MAEA	41	.	.	.	24	24	24	24	105
chr4	21519746	81	mini-satellite	.	50	.	.	.	67	67	67	145	64
chr5	67326645	81	mini-satellite	.	15	.	.	.	21	21	21	49	102
chr6	40636993	81	mini-satellite	.	10	.	.	.	37	15	15	15	96
chr6	95457897	81	other	.	6	L1P2	0.99	0.0160845	100	100	100	100	19
chr6	139076837	81	mini-satellite	.	14	.	.	.	11	11	11	92	11
chr8	939206	81	mini-satellite	DLGAP2	76	.	.	.	148	148	148	67	67
chr8	94607150	81	micro-satellite	.	4	.	.	.	67	39	39	39	120
chrX	73112143	81	other	.	1	.	.	.	119	120	120	39	113
chr1	2602115	80	other	MMEL1	.	.	.	.	25	25	25	105	105
chr1	182720894	80	mini-satellite	.	30	.	.	.	31	31	37	37	111
chr10	7461556	80	micro-satellite	AL139125.1	4	.	.	.	3	3	3	83	3
chr16	22663039	80	mini-satellite	.	47	.	.	.	135	138	135	126	206
chr17	71886773	80	micro-satellite	.	4	.	.	.	159	139	123	140	79
chr17	83015080	80	mini-satellite	B3GNTL1	77	.	.	.	173	173	173	93	173
chr18	79788000	80	mini-satellite	AC021594.1	16	.	.	.	55	71	39	119	119
chr2	213008921	80	other	AC093865.1	4	.	.	.	14	14	14	94	14
chr20	38463049	80	mini-satellite	.	29	.	.	.	98	98	98	71	151
chr20	56281126	80	mini-satellite	.	24	.	.	.	108	156	132	188	188
chr3	190297484	80	mini-satellite	.	31	.	.	.	7	7	7	87	7
chr4	63849984	80	mini-satellite	.	38	.	.	.	28	28	29	33	108
chr4	139572811	80	micro-satellite	.	4	.	.	.	35	35	47	115	40
chr5	16535668	80	mini-satellite	FAM134B	40	.	.	.	181	221	181	149	141
chr6	140713791	80	other	AL035446.2	.	.	.	.	134	134	134	54	131
chr6	160127102	80	other	SLC22A1	.	.	.	.	26	26	26	106	106
chr7	74137603	80	mini-satellite	.	47	.	.	.	51	51	33	113	113
chr8	5725232	80	mini-satellite	.	40	SVA_F	0.944444	0.072	28	28	28	108	28
chr8	88562334	80	other	AC090578.1	4	.	.	.	23	23	23	103	23
chr8	100426528	80	micro-satellite	.	3	.	.	.	75	48	48	128	128
chr8	139965757	80	other	TRAPPC9	.	.	.	.	27	27	27	25	105
chr9	35147921	80	other	AL353795.1	.	.	.	.	15	15	15	15	95
chrX	45136432	80	mini-satellite	.	36	.	.	.	97	96	97	17	17
chrX	86980274	80	mini-satellite	.	34	.	.	.	127	93	93	127	47
chr1	179647209	79	other	TDRD5	.	.	.	.	17	17	17	96	17
chr10	655716	79	other	DIP2C	5	.	.	.	126	126	126	126	47
chr10	33879309	79	micro-satellite	.	4	.	.	.	95	114	103	98	35
chr10	120187413	79	mini-satellite	.	40	.	.	.	40	40	40	40	119
chr12	75856123	79	micro-satellite	AC078923.1	3	.	.	.	64	58	34	113	49
chr18	46955136	79	micro-satellite	KATNAL2	4	.	.	.	91	95	69	16	85
chr2	159201020	79	other	TANC1	.	.	.	.	85	85	85	85	6
chr2	206811407	79	mini-satellite	.	39	HERVH-int	0.991736	0.016725	46	46	46	42	121
chr20	63723273	79	mini-satellite	ZGPAT	28	.	.	.	19	19	19	98	98
chr21	44724431	79	mini-satellite	.	39	.	.	.	31	31	31	110	31
chr22	43217055	79	mini-satellite	SCUBE1	38	.	.	.	26	69	69	104	25
chr3	55410775	79	micro-satellite	.	2	.	.	.	93	99	57	20	20
chr4	26270352	79	micro-satellite	.	4	.	.	.	86	86	121	73	152
chr5	140458964	79	micro-satellite	ANKHD1	2	.	.	.	96	66	66	17	65
chr6	117437659	79	other	AL132671.2	.	Tigger3b	0.775	0.0519903	1	1	1	80	80
chr6	168498909	79	other	SMOC2	.	.	.	.	67	67	67	66	145
chr7	109120358	79	other	.	7	.	.	.	93	93	93	93	14
chr8	4312455	79	mini-satellite	CSMD1	28	.	.	.	17	17	17	29	96
chr8	143981305	79	mini-satellite	PARP10	40	.	.	.	1	1	1	80	1
chrX	87683023	79	mini-satellite	.	39	HERVH-int	0.987013	0.0107611	1	1	1	80	77
chr10	3205408	78	micro-satellite	.	6	.	.	.	99	87	69	21	21
chr12	39416679	78	mini-satellite	KIF21A	26	.	.	.	93	91	91	15	15
chr13	113838442	78	mini-satellite	GAS6-AS1	42	.	.	.	61	61	61	139	139
chr14	86375938	78	mini-satellite	LINC02309	38	.	.	.	73	111	73	102	33
chr16	80576426	78	mini-satellite	.	39	.	.	.	134	134	134	56	134
chr19	54692709	78	other	.	.	L1MA5	0.871287	0.0158806	101	101	101	23	23
chr2	102195686	78	mini-satellite	IL1RL2	14	.	.	.	49	51	49	124	46
chr2	107171451	78	micro-satellite	.	4	.	.	.	26	30	30	104	29
chr2	212191994	78	mini-satellite	ERBB4	37	.	.	.	55	89	91	133	133
chr21	33946488	78	micro-satellite	LINC00649	4	.	.	.	76	95	76	84	17
chr3	12132050	78	mini-satellite	SYN2	40	.	.	.	8	6	6	82	84
chr3	66874092	78	mini-satellite	.	29	.	.	.	102	102	102	24	101
chr3	73228186	78	micro-satellite	.	2	.	.	.	7	7	7	85	85
chr3	128597061	78	micro-satellite	.	4	.	.	.	91	87	99	21	21
chr4	869594	78	mini-satellite	GAK	38	.	.	.	121	114	114	120	43
chr4	2761553	78	other	.	.	.	.	.	21	21	21	21	99
chr4	82679202	78	micro-satellite	SCD5	4	.	.	.	106	110	96	106	32
chr5	66302481	78	other	AC113378.1	.	.	.	.	39	39	39	117	39
chr5	113935657	78	other	.	.	LTR62	0.851064	0.114245	16	16	16	16	94
chr6	73352496	78	mini-satellite	.	20	.	.	.	95	55	55	54	132
chr6	83717546	78	mini-satellite	.	20	.	.	.	40	20	40	98	60
chr7	118574612	78	mini-satellite	.	39	.	.	.	60	62	98	20	32
chr8	13798683	78	other	.	.	AluSx3	0.745455	0.263666	32	32	32	110	32
chr8	116812127	78	micro-satellite	.	2	.	.	.	35	35	35	35	113
chr8	138066392	78	mini-satellite	AC046195.1	46	.	.	.	119	121	107	91	43
chr8	144767930	78	mini-satellite	.	39	.	.	.	47	47	47	47	125
chr9	38538807	78	micro-satellite	.	4	.	.	.	116	104	100	38	38
chr9	137103579	78	mini-satellite	MAN1B1	40	.	.	.	102	102	102	24	101
chrX	47110692	78	other	.	.	LTR12C	0.987342	0.0500317	79	79	79	1	1
chr1	7500373	77	other	CAMTA1	2	.	.	.	12	12	12	89	12
chr1	17191907	77	micro-satellite	AL590644.1	3	.	.	.	24	24	24	24	101
chr10	2584116	77	mini-satellite	.	39	.	.	.	114	114	116	39	113
chr10	52779335	77	mini-satellite	.	20	.	.	.	88	68	88	124	47
chr10	132149578	77	mini-satellite	JAKMIP3	60	.	.	.	124	80	82	157	157
chr19	54233197	77	mini-satellite	.	11	.	.	.	95	95	95	18	95
chr2	108196940	77	other	LINC01594	.	L1P1	0.676768	0.0109014	22	22	22	22	99
chr2	113255200	77	mini-satellite	PAX8	47	.	.	.	111	146	123	69	105
chr2	126071404	77	micro-satellite	.	2	.	.	.	34	20	26	97	24
chr2	240623489	77	mini-satellite	GPR35	19	.	.	.	72	53	34	111	111
chr20	38463710	77	micro-satellite	.	2	.	.	.	52	52	54	98	21
chr3	28732790	77	other	AC098650.1	10	L1PA10	0.95098	0.0157143	25	25	25	25	102
chr4	24436605	77	mini-satellite	.	39	.	.	.	205	205	205	240	163
chr4	57339331	77	micro-satellite	.	5	.	.	.	75	30	60	107	51
chr4	157356050	77	mini-satellite	GRIA2	10	.	.	.	36	36	36	30	107
chr4	162292180	77	mini-satellite	.	28	.	.	.	77	77	77	78	1
chr5	280472	77	other	PDCD6	.	.	.	.	81	81	81	80	4
chr5	20242594	77	micro-satellite	CDH18	2	.	.	.	65	92	61	54	131
chr5	29743641	77	mini-satellite	.	39	.	.	.	21	21	21	98	98
chr5	170436173	77	other	KCNIP1	.	.	.	.	50	50	50	50	127
chr6	10606665	77	mini-satellite	GCNT2	26	.	.	.	1	1	1	78	27
chr6	16263853	77	mini-satellite	GMPR	40	HERVH-int	0.988889	0.0124465	13	13	13	90	13
chr9	1267013	77	micro-satellite	.	2	.	.	.	54	54	54	54	131
chr9	35148197	77	other	AL353795.1	.	.	.	.	7	7	7	7	84
chrX	47110346	77	other	.	.	LTR12C	0.991667	0.115896	43	43	43	120	120
chrX	90456634	77	mini-satellite	.	26	.	.	.	96	96	96	19	19
chrX	139479581	77	mini-satellite	.	38	.	.	.	115	115	77	114	38
chr1	161545592	76	other	AL590385.2	.	.	.	.	108	108	108	108	32
chr1	189562212	76	mini-satellite	.	31	.	.	.	84	115	84	39	106
chr1	234108478	76	mini-satellite	SLC35F3	50	.	.	.	108	108	108	105	32
chr10	78759046	76	micro-satellite	.	4	.	.	.	169	165	197	121	167
chr11	70843244	76	mini-satellite	SHANK2	58	.	.	.	42	42	42	118	118
chr12	3747881	76	mini-satellite	CRACR2A	38	.	.	.	147	147	147	147	71
chr12	132267798	76	mini-satellite	GALNT9	26	.	.	.	14	14	14	90	14
chr13	101605147	76	mini-satellite	ITGBL1	40	.	.	.	158	120	160	196	160
chr15	35801704	76	micro-satellite	DPH6-DT	3	.	.	.	128	119	162	86	102
chr17	32123622	76	micro-satellite	.	4	.	.	.	55	79	91	15	15
chr18	78800390	76	mini-satellite	.	39	.	.	.	73	73	73	73	149
chr19	4663404	76	mini-satellite	MYDGF	39	.	.	.	6	6	6	6	82
chr19	10818188	76	mini-satellite	DNM2	38	.	.	.	114	152	114	76	76
chr2	77313393	76	mini-satellite	LRRTM4	38	.	.	.	28	28	28	28	104
chr2	137404515	76	mini-satellite	THSD7B	41	.	.	.	85	81	85	9	81
chr21	33946463	76	micro-satellite	LINC00649	4	.	.	.	20	20	20	20	96
chr21	44229622	76	other	ICOSLG	.	.	.	.	14	14	14	90	14
chr3	53220655	76	other	.	.	AluJb	0.704082	0.235099	22	22	22	98	22
chr4	156387575	76	other	.	9	.	.	.	108	108	108	32	108
chr4	167205420	76	mini-satellite	SPOCK3	34	.	.	.	138	138	138	129	62
chr5	280683	76	other	PDCD6	7	.	.	.	97	97	97	21	82
chr5	1664231	76	mini-satellite	.	39	.	.	.	9	9	9	9	85
chr5	84214991	76	other	EDIL3	.	Alu	0.333333	0.210526	84	84	84	8	8
chr5	100925334	76	other	.	.	L1PBa1	0.494382	0.00680581	13	13	13	89	14
chr5	121055350	76	mini-satellite	.	30	.	.	.	27	11	57	57	87
chr5	142351285	76	mini-satellite	.	38	.	.	.	136	136	98	174	174
chr6	10307852	76	mini-satellite	.	28	.	.	.	111	113	113	68	144
chr7	12480294	76	other	.	.	.	.	.	25	25	25	101	26
chr7	157846646	76	mini-satellite	PTPRN2	40	.	.	.	102	102	102	102	26
chr8	74591745	76	mini-satellite	.	25	.	.	.	6	6	6	6	82
chr8	86524850	76	micro-satellite	CPNE3	4	.	.	.	34	38	26	22	98
chr8	89994264	76	mini-satellite	.	27	.	.	.	58	60	58	56	132
chr9	21319680	76	mini-satellite	.	15	.	.	.	21	21	21	20	96
chr1	50381661	75	other	.	5	SVA_F	0.934211	0.0538182	1	1	1	76	76
chr1	186878328	75	mini-satellite	PLA2G4A	38	.	.	.	60	60	22	96	21
chr10	37330911	75	mini-satellite	LINC00993	26	.	.	.	10	10	10	10	85
chr11	25637839	75	micro-satellite	.	2	.	.	.	48	38	22	97	97
chr14	31292891	75	other	AL136418.1	.	.	.	.	100	100	100	25	99
chr14	77178347	75	mini-satellite	AC007375.1	15	.	.	.	89	104	59	29	29
chr14	93894025	75	macro-satellite	.	108	.	.	.	150	186	187	220	145
chr18	24491183	75	mini-satellite	.	38	.	.	.	96	96	96	21	92
chr18	76967410	75	mini-satellite	ZNF236	36	.	.	.	7	7	7	82	7
chr19	38989687	75	micro-satellite	.	4	.	.	.	146	128	128	199	124
chr2	35957026	75	mini-satellite	.	36	.	.	.	222	256	256	252	297
chr20	23432056	75	other	.	10	L1HS	0.482759	0.0136474	173	174	174	99	106
chr3	54822825	75	mini-satellite	CACNA2D3	29	.	.	.	54	21	50	47	96
chr4	1568662	75	mini-satellite	.	24	.	.	.	36	36	36	83	111
chr4	47923306	75	mini-satellite	.	25	.	.	.	129	129	129	204	129
chr4	68559272	75	other	UGT2B17	.	.	.	.	6	6	6	81	6
chr4	135882999	75	other	LINC00613	1	Alu	0.310345	0.149502	145	129	127	128	70
chr4	182456312	75	other	TENM3	.	.	.	.	4	4	4	79	4
chr5	97935164	75	mini-satellite	.	77	.	.	.	88	88	88	163	134
chr5	144466948	75	mini-satellite	KCTD16	38	.	.	.	21	21	60	96	59
chr7	80382185	75	mini-satellite	CD36	64	.	.	.	182	154	182	107	155
chr8	139756226	75	mini-satellite	TRAPPC9	37	.	.	.	30	30	30	105	105
chrX	90456597	75	mini-satellite	.	48	.	.	.	29	29	29	104	104
chr1	108523499	74	mini-satellite	.	36	.	.	.	101	64	65	63	27
chr10	49044322	74	mini-satellite	VSTM4	62	.	.	.	288	286	286	214	280
chr10	124154858	74	mini-satellite	.	26	.	.	.	15	15	15	15	89
chr11	69733664	74	mini-satellite	.	22	.	.	.	27	27	27	27	101
chr11	122836612	74	other	AP002762.1	6	.	.	.	3	3	3	3	77
chr11	129672140	74	mini-satellite	.	26	.	.	.	32	22	34	26	96
chr12	17260614	74	mini-satellite	.	26	.	.	.	95	95	95	93	21
chr13	81926519	74	mini-satellite	.	24	.	.	.	87	59	59	133	133
chr14	30684735	74	other	SCFD1	1	.	.	.	106	107	106	33	107
chr17	45914203	74	mini-satellite	MAPT	15	.	.	.	24	39	24	24	98
chr17	56811482	74	other	C17orf67	.	.	.	.	48	48	48	122	48
chr2	112113812	74	mini-satellite	TMEM87B	38	.	.	.	138	100	138	101	64
chr22	48080684	74	mini-satellite	.	38	.	.	.	161	123	161	197	197
chr3	20018817	74	mini-satellite	.	32	.	.	.	99	131	131	170	96
chr3	40377042	74	micro-satellite	.	4	.	.	.	67	96	88	141	106
chr3	85769350	74	mini-satellite	CADM2	37	.	.	.	60	95	95	95	21
chr3	146635729	74	mini-satellite	.	37	.	.	.	78	115	78	41	76
chr4	139315019	74	micro-satellite	NAA15	5	.	.	.	53	63	63	62	127
chr5	105285546	74	micro-satellite	.	2	.	.	.	54	30	26	27	100
chr6	658656	74	mini-satellite	EXOC2	23	.	.	.	24	23	22	96	96
chr6	36187113	74	mini-satellite	Z84485.1	37	.	.	.	82	82	119	45	45
chr7	742616	74	mini-satellite	DNAAF5	37	.	.	.	1	1	1	75	75
chr8	52573302	74	mini-satellite	.	37	SVA_F	0.986667	0.056	75	75	75	1	75
chr1	44342810	73	micro-satellite	ERI3	2	.	.	.	105	68	68	32	32
chr1	91277844	73	mini-satellite	HFM1	36	.	.	.	68	104	66	102	139
chr1	101675040	73	other	LINC01709	.	.	.	.	80	80	80	79	7
chr1	163715584	73	mini-satellite	.	36	.	.	.	19	19	19	92	19
chr1	192556571	73	micro-satellite	AL390957.1	4	.	.	.	12	12	15	85	85
chr10	7513192	73	mini-satellite	.	36	.	.	.	24	24	24	96	23
chr10	33510775	73	mini-satellite	.	30	.	.	.	78	73	84	11	73
chr10	85497934	73	other	.	.	.	.	.	32	32	32	105	32
chr10	85573784	73	micro-satellite	.	4	.	.	.	29	25	25	18	91
chr11	2644344	73	other	KCNQ1	.	L1M2	0.803571	0.0134326	40	40	40	112	39
chr11	58270357	73	micro-satellite	.	4	.	.	.	12	12	12	12	85
chr12	77233045	73	other	.	9	.	.	.	118	118	118	116	45
chr12	130843792	73	mini-satellite	.	31	.	.	.	155	186	155	151	113
chr13	85744913	73	mini-satellite	AL356413.1	41	.	.	.	147	147	166	142	93
chr14	72053078	73	micro-satellite	RGS6	4	.	.	.	64	111	64	40	113
chr16	31013411	73	micro-satellite	.	3	.	.	.	25	25	40	98	98
chr17	53025075	73	micro-satellite	.	4	.	.	.	113	88	133	60	108
chr17	65488437	73	mini-satellite	.	22	.	.	.	163	164	164	91	155
chr17	83015017	73	mini-satellite	B3GNTL1	38	.	.	.	30	30	30	103	30
chr2	46362954	73	micro-satellite	EPAS1	3	.	.	.	62	74	71	135	66
chr2	102695760	73	mini-satellite	SLC9A2	31	.	.	.	114	114	65	41	67
chr2	123544400	73	mini-satellite	.	28	.	.	.	11	11	11	11	84
chr2	144182909	73	mini-satellite	GTDC1	31	.	.	.	11	11	11	57	84
chr22	33722319	73	mini-satellite	LARGE1	43	.	.	.	25	31	40	98	98
chr22	35491645	73	mini-satellite	.	36	.	.	.	94	94	94	94	21
chr3	144249003	73	mini-satellite	.	8	.	.	.	167	159	167	160	94
chr4	9676763	73	mini-satellite	.	38	.	.	.	172	172	172	99	99
chr4	10723909	73	mini-satellite	.	29	.	.	.	20	14	14	20	87
chr4	140780508	73	other	.	.	.	.	.	1	1	1	74	74
chr5	27390302	73	other	.	.	.	.	.	8	8	8	8	81
chr5	71750644	73	mini-satellite	.	12	.	.	.	163	151	151	90	127
chr5	97935646	73	mini-satellite	.	25	.	.	.	50	50	50	103	123
chr6	154152188	73	mini-satellite	OPRM1	44	.	.	.	117	117	117	56	129
chr7	25920295	73	other	.	.	L1M4	0.9375	0.0149691	29	29	29	96	23
chr7	133857242	73	mini-satellite	EXOC4	24	.	.	.	94	142	124	126	69
chr7	150347152	73	micro-satellite	.	4	.	.	.	101	97	117	44	106
chr7	157847401	73	mini-satellite	PTPRN2	37	.	.	.	14	14	14	14	87
chr8	48601099	73	mini-satellite	AC022915.2	37	.	.	.	91	91	91	18	18
chr8	75943942	73	mini-satellite	.	37	.	.	.	21	58	58	94	94
chr9	94966321	73	other	C9orf3	.	.	.	.	78	78	78	151	78
chr9	119084441	73	micro-satellite	.	4	.	.	.	88	96	95	23	23
chrX	23780496	73	micro-satellite	AC131011.1	2	.	.	.	56	56	17	90	90
chrX	105447554	73	mini-satellite	IL1RAPL2	28	.	.	.	61	89	61	16	61
chr1	87037208	72	other	HS2ST1	.	.	.	.	1	1	1	73	73
chr11	17711413	72	mini-satellite	.	36	.	.	.	22	22	22	94	22
chr11	119763854	72	micro-satellite	.	4	.	.	.	70	82	94	63	22
chr12	48229771	72	mini-satellite	AC024257.3	40	.	.	.	141	173	141	106	101
chr12	89308880	72	micro-satellite	AC024909.1	4	.	.	.	70	62	70	45	117
chr12	90349379	72	other	.	.	.	.	.	44	44	44	116	44
chr13	104478757	72	mini-satellite	.	24	.	.	.	129	128	86	98	57
chr16	3054167	72	mini-satellite	MMP25	36	.	.	.	135	135	135	63	135
chr17	33006148	72	other	.	13	.	.	.	16	16	16	16	88
chr2	17494642	72	micro-satellite	.	2	.	.	.	29	29	29	100	28
chr2	45744438	72	micro-satellite	PRKCE	4	.	.	.	69	107	108	37	36
chr2	166414105	72	mini-satellite	SCN7A	36	.	.	.	17	17	17	30	89
chr2	198849387	72	macro-satellite	.	162	.	.	.	292	243	292	295	315
chr20	5315233	72	homopolymer	.	1	.	.	.	6	6	6	6	78
chr21	26022965	72	other	APP	.	.	.	.	59	59	59	59	131
chr3	73228092	72	mini-satellite	.	28	.	.	.	89	89	89	17	17
chr5	132680692	72	other	IL4	.	L2	0.646465	0.0187189	99	99	99	28	100
chr6	18847740	72	micro-satellite	.	4	.	.	.	118	117	154	112	82
chr7	132698711	72	mini-satellite	FLJ40288	71	.	.	.	131	102	94	125	166
chr7	157846975	72	mini-satellite	PTPRN2	39	.	.	.	59	59	59	59	131
chr8	40408343	72	micro-satellite	.	4	.	.	.	127	152	137	199	131
chr8	75233657	72	mini-satellite	CASC9	24	.	.	.	48	46	48	48	118
chr8	100892863	72	other	.	.	SVA_F	0.964286	0.0843636	41	41	41	40	112
chr8	119385559	72	micro-satellite	.	4	.	.	.	21	17	17	85	13
chr9	14016189	72	micro-satellite	.	4	.	.	.	96	104	122	83	50
chr9	77427658	72	other	GNA14	.	.	.	.	13	13	13	84	12
chrX	93123541	72	mini-satellite	.	25	.	.	.	47	22	47	47	94
chrX	122522521	72	other	.	2	.	.	.	93	97	91	94	25
chr1	59934989	71	micro-satellite	.	2	.	.	.	63	47	45	101	30
chr10	101017842	71	micro-satellite	PDZD7	4	.	.	.	97	65	61	132	62
chr11	57403443	71	micro-satellite	AP000781.2	3	.	.	.	60	60	24	72	95
chr12	74158347	71	micro-satellite	AC090502.1	2	.	.	.	17	17	17	88	88
chr13	104525603	71	mini-satellite	.	36	.	.	.	73	73	74	72	143
chr13	109252957	71	other	.	.	.	.	.	15	15	15	86	86
chr13	113565685	71	mini-satellite	.	21	.	.	.	79	79	79	150	150
chr14	27219230	71	micro-satellite	.	4	.	.	.	109	81	61	57	38
chr14	42051384	71	mini-satellite	.	37	.	.	.	78	40	78	111	111
chr14	51064336	71	other	TRIM9	.	L1M4	0.898148	0.0130371	108	108	108	37	108
chr14	103363269	71	mini-satellite	.	46	.	.	.	63	67	25	96	96
chr14	105886531	71	mini-satellite	.	32	.	.	.	135	183	183	134	112
chr15	60774924	71	other	RORA	.	.	.	.	50	50	50	121	50
chr15	92630798	71	mini-satellite	FAM174B	35	.	.	.	67	66	66	134	137
chr19	13764310	71	mini-satellite	.	48	.	.	.	25	25	25	24	95
chr19	19865505	71	micro-satellite	.	4	.	.	.	199	178	165	128	193
chr20	60344492	71	micro-satellite	.	4	.	.	.	99	103	75	50	32
chr22	43913231	71	micro-satellite	.	3	.	.	.	19	19	19	90	89
chr3	76811765	71	micro-satellite	.	4	.	.	.	59	47	67	118	67
chr3	128597168	71	mini-satellite	.	31	.	.	.	41	33	37	104	104
chr3	134292396	71	mini-satellite	.	37	.	.	.	254	295	289	285	224
chr3	178757330	71	mini-satellite	AC117457.1	30	.	.	.	181	187	181	116	142
chr4	83501935	71	mini-satellite	.	21	.	.	.	25	25	25	23	94
chr4	113462847	71	other	CAMK2D	1	.	.	.	100	100	100	29	99
chr5	9915067	71	mini-satellite	.	23	.	.	.	92	92	92	21	92
chr5	14303052	71	mini-satellite	TRIO	72	.	.	.	82	82	82	153	82
chr5	52911557	71	mini-satellite	ITGA1	29	.	.	.	59	59	59	72	1
chr5	84215084	71	other	EDIL3	.	.	.	.	1	1	1	72	72
chr5	136493631	71	mini-satellite	AC112178.1	29	.	.	.	50	50	50	121	76
chr5	167640813	71	micro-satellite	TENM2	2	.	.	.	86	130	120	83	154
chr6	139391550	71	mini-satellite	AL592429.2	18	.	.	.	48	48	82	116	119
chr7	36343422	71	mini-satellite	KIAA0895	12	.	.	.	118	118	118	47	47
chr8	14447933	71	other	SGCZ	6	.	.	.	121	121	121	121	50
chr8	69056259	71	mini-satellite	LINC01592	44	.	.	.	110	118	122	104	175
chr9	119084407	71	mini-satellite	.	44	.	.	.	30	38	24	95	95
chrX	114805617	71	mini-satellite	HTR2C	24	.	.	.	117	117	93	46	47
chr1	839483	70	mini-satellite	LINC01128	42	.	.	.	118	76	118	48	76
chr1	5884477	70	mini-satellite	NPHP4	49	.	.	.	246	197	246	176	245
chr1	56757753	70	mini-satellite	FYB2	18	.	.	.	25	25	25	26	95
chr10	3085512	70	mini-satellite	PFKP	23	.	.	.	59	59	35	11	81
chr10	5381436	70	mini-satellite	.	29	.	.	.	140	136	136	151	81
chr10	6925975	70	micro-satellite	.	4	.	.	.	55	91	75	72	21
chr10	70508797	70	other	PALD1	2	.	.	.	23	21	57	91	76
chr10	130473984	70	other	AL157712.1	.	.	.	.	24	24	24	94	24
chr11	3233799	70	mini-satellite	.	35	.	.	.	92	92	92	22	90
chr11	73251029	70	mini-satellite	.	28	.	.	.	25	32	32	95	95
chr11	114961297	70	mini-satellite	.	35	.	.	.	9	9	9	9	79
chr12	80991621	70	micro-satellite	.	4	.	.	.	63	63	79	133	75
chr13	49498495	70	mini-satellite	PHF11	35	.	.	.	88	88	88	18	88
chr13	58176823	70	micro-satellite	LINC02338	4	.	.	.	132	148	144	202	137
chr15	85843549	70	mini-satellite	.	36	.	.	.	20	20	20	90	20
chr16	25024009	70	mini-satellite	.	18	.	.	.	11	53	11	81	81
chr16	86190143	70	mini-satellite	.	10	.	.	.	75	75	115	45	45
chr17	397991	70	other	.	.	Tigger2b_Pri	0.793103	0.0646067	87	87	87	17	17
chr18	27365233	70	other	AC090403.1	6	.	.	.	107	107	107	37	107
chr18	32499584	70	mini-satellite	AC025887.2	70	L1PBa	0.986667	0.0109282	75	75	75	75	145
chr2	19148906	70	mini-satellite	LINC01376	32	.	.	.	45	45	45	43	113
chr2	28026893	70	micro-satellite	BABAM2	2	.	.	.	34	34	44	104	44
chr2	65338147	70	mini-satellite	SPRED2	19	.	.	.	91	47	91	21	21
chr3	56967403	70	mini-satellite	.	35	.	.	.	85	120	120	110	50
chr3	106109666	70	mini-satellite	.	36	.	.	.	109	101	105	103	39
chr3	121754849	70	micro-satellite	.	4	.	.	.	116	76	76	46	48
chr4	48120150	70	other	TXK	20	.	.	.	95	87	87	25	94
chr4	167222512	70	mini-satellite	SPOCK3	38	.	.	.	48	48	48	49	118
chr5	3014499	70	mini-satellite	.	35	.	.	.	102	102	102	32	32
chr6	160372879	70	other	SLC22A3	.	L1P3	0.987179	0.0119177	78	78	78	8	78
chr7	52677284	70	mini-satellite	.	16	.	.	.	74	92	82	76	22
chr7	66132028	70	other	AC068533.4	5	.	.	.	8	8	8	8	78
chr7	79976932	70	other	GNAI1	.	LTR12C	0.630435	0.0316656	22	22	22	92	22
chr7	158717563	70	mini-satellite	.	34	.	.	.	136	104	104	66	131
chr8	35089958	70	mini-satellite	.	16	.	.	.	5	5	5	75	5
chr9	94965605	70	other	C9orf3	.	.	.	.	28	28	28	98	28
chr9	130589652	70	other	FUBP3	2	.	.	.	29	29	64	99	73
chr1	158473780	69	mini-satellite	.	35	.	.	.	60	83	60	43	112
chr1	239050789	69	other	.	.	AluSx3	0.987013	0.244373	77	77	77	8	77
chr10	6866960	69	micro-satellite	AL392086.2	4	.	.	.	115	115	115	46	114
chr10	35829536	69	mini-satellite	.	63	.	.	.	80	65	80	134	73
chr10	79507129	69	mini-satellite	.	33	.	.	.	27	27	27	27	96
chr10	113687338	69	mini-satellite	CASP7	34	.	.	.	55	55	55	21	90
chr11	5681755	69	other	TRIM5	1	PABL_B	0.505495	0.071964	22	22	22	22	91
chr11	56795474	69	mini-satellite	.	24	.	.	.	53	88	53	30	99
chr13	112169423	69	mini-satellite	.	69	.	.	.	100	100	100	169	169
chr16	17581605	69	mini-satellite	.	15	.	.	.	75	90	90	21	21
chr16	89233363	69	mini-satellite	ZNF778	23	.	.	.	22	22	68	91	22
chr18	79235705	69	other	ATP9B	.	.	.	.	18	18	18	18	87
chr2	25705070	69	mini-satellite	.	17	.	.	.	56	56	56	55	124
chr2	121610755	69	mini-satellite	CLASP1	18	.	.	.	1	1	1	70	70
chr2	159200944	69	other	TANC1	.	.	.	.	34	34	34	34	103
chr2	166824516	69	mini-satellite	.	16	.	.	.	15	15	15	15	84
chr2	174354484	69	mini-satellite	CIR1	49	.	.	.	56	105	56	36	36
chr20	4550373	69	micro-satellite	.	4	.	.	.	136	136	124	193	147
chr20	17778584	69	other	.	2	SVA_E	0.616438	0.0376266	4	4	4	4	73
chr20	61562166	69	mini-satellite	CDH4	48	.	.	.	37	37	37	36	105
chr21	26338702	69	other	.	.	L1M1	0.84	0.0102506	6	6	6	75	6
chr21	44339063	69	mini-satellite	CFAP410	35	.	.	.	21	21	21	90	90
chr22	35491856	69	mini-satellite	.	18	.	.	.	26	26	26	26	95
chr3	103092123	69	other	.	.	.	.	.	12	12	12	81	12
chr3	156899707	69	mini-satellite	LEKR1	12	.	.	.	13	13	13	82	13
chr4	113444010	69	micro-satellite	.	4	.	.	.	70	54	63	86	17
chr4	139572719	69	mini-satellite	.	27	.	.	.	84	84	84	15	79
chr4	168499274	69	mini-satellite	PALLD	12	.	.	.	45	21	45	45	90
chr5	294016	69	other	PDCD6	.	.	.	.	14	14	14	83	14
chr5	44888751	69	micro-satellite	.	5	.	.	.	19	24	24	88	88
chr5	155033177	69	mini-satellite	.	18	.	.	.	31	31	31	29	98
chr7	588666	69	other	PRKAR1B	15	.	.	.	22	22	22	91	91
chr7	64236769	69	micro-satellite	ZNF679	4	.	.	.	238	218	258	224	287
chr7	101489617	69	micro-satellite	COL26A1	4	.	.	.	40	88	76	19	19
chr7	104024073	69	micro-satellite	.	4	.	.	.	79	91	79	22	57
chr7	107680343	69	mini-satellite	SLC26A4	34	.	.	.	26	26	26	95	26
chr8	91174038	69	other	LRRC69	1	.	.	.	18	18	18	17	86
chr8	95080104	69	mini-satellite	AC068189.1	40	.	.	.	102	102	102	33	33
chrX	68317305	69	other	OPHN1	4	.	.	.	167	203	159	228	166
chr1	93344817	68	micro-satellite	CCDC18-AS1	2	.	.	.	30	30	30	29	97
chr1	175417007	68	micro-satellite	TNR	4	.	.	.	94	82	74	75	26
chr10	37330944	68	mini-satellite	LINC00993	32	.	.	.	104	104	104	102	36
chr10	131072858	68	mini-satellite	.	14	6kbHsap	0.576	0.0119641	57	57	57	63	125
chr11	25706319	68	mini-satellite	.	30	.	.	.	85	49	55	17	54
chr14	85521759	68	other	.	6	.	.	.	9	9	9	77	9
chr16	2939453	68	mini-satellite	FLYWCH1	35	AluSx	0.352273	0.102649	123	88	88	55	88
chr17	36652477	68	micro-satellite	.	5	.	.	.	19	57	57	87	71
chr17	82580044	68	other	FOXK2	.	.	.	.	44	44	44	112	112
chr18	22130208	68	mini-satellite	.	37	.	.	.	39	59	51	107	41
chr18	63199362	68	mini-satellite	BCL2	27	.	.	.	131	131	131	63	130
chr18	64842971	68	other	.	8	.	.	.	74	76	76	8	76
chr2	80932400	68	mini-satellite	.	34	.	.	.	25	25	25	93	93
chr2	107014961	68	other	.	2	.	.	.	11	11	11	79	79
chr2	164758763	68	other	COBLL1	.	.	.	.	23	23	23	91	23
chr2	238769413	68	micro-satellite	.	4	.	.	.	27	27	27	27	95
chr20	2475259	68	mini-satellite	AL049650.1	34	.	.	.	35	35	1	35	69
chr20	64094059	68	mini-satellite	OPRL1	11	.	.	.	45	44	22	90	90
chr3	5788931	68	mini-satellite	.	14	.	.	.	90	62	90	130	114
chr3	25783526	68	mini-satellite	NGLY1	44	.	.	.	22	22	66	21	89
chr3	29798300	68	other	RBMS3	5	.	.	.	144	139	144	142	76
chr3	43836048	68	mini-satellite	.	24	.	.	.	20	20	20	88	86
chr4	26885821	68	micro-satellite	STIM2	2	.	.	.	95	89	61	27	31
chr4	103482467	68	other	.	.	.	.	.	9	9	9	9	77
chr4	126101252	68	mini-satellite	.	10	.	.	.	21	69	21	89	89
chr4	143106276	68	mini-satellite	AC104596.1	19	.	.	.	70	70	80	12	12
chr5	5774947	68	micro-satellite	.	6	.	.	.	168	168	165	100	150
chr5	80600514	68	mini-satellite	.	35	.	.	.	21	21	21	21	89
chr6	24029389	68	micro-satellite	.	3	.	.	.	104	115	100	47	53
chr6	40138401	68	mini-satellite	.	34	.	.	.	39	39	39	39	107
chr7	108839761	68	mini-satellite	.	17	.	.	.	16	16	39	15	83
chr7	109617400	68	mini-satellite	.	27	.	.	.	52	52	81	120	52
chr7	135096573	68	other	AGBL3	4	.	.	.	171	170	139	128	103
chr8	99849907	68	mini-satellite	VPS13B	34	.	.	.	180	214	214	180	248
chr9	137518499	68	mini-satellite	PNPLA7	34	.	.	.	12	12	12	80	12
chr1	38729591	67	mini-satellite	.	34	.	.	.	56	56	36	103	56
chr10	70220995	67	micro-satellite	PPA1	2	.	.	.	74	114	74	141	74
chr12	545972	67	mini-satellite	B4GALNT3	17	.	.	.	38	38	38	36	103
chr12	47971939	67	mini-satellite	.	34	.	.	.	22	56	22	89	22
chr12	52744311	67	mini-satellite	.	97	.	.	.	173	167	189	176	234
chr12	126118268	67	other	LINC02359	1	Alu	0.494949	0.169435	32	33	33	33	99
chr13	107708508	67	other	FAM155A	.	.	.	.	74	74	74	74	7
chr15	67246750	67	other	AAGAB	.	LTR12	0.983871	0.146489	57	57	57	124	57
chr15	79277940	67	mini-satellite	ANKRD34C-AS1	16	.	.	.	101	101	101	98	34
chr17	1312922	67	mini-satellite	.	23	.	.	.	79	33	79	99	100
chr17	63086799	67	other	TANC2	4	LTR12F	0.988235	0.16185	85	85	85	18	85
chr18	55396301	67	other	TCF4	.	.	.	.	15	15	15	82	15
chr18	79895796	67	other	KCNG2	.	L1M4b	0.980952	0.0184942	38	38	38	105	105
chr2	1611504	67	other	AC141930.1	.	.	.	.	35	35	35	36	102
chr2	134609273	67	mini-satellite	TMEM163	34	.	.	.	30	30	30	97	97
chr20	63035050	67	mini-satellite	LINC01749	72	.	.	.	176	176	140	175	207
chr3	51082316	67	other	DOCK3	.	L1M2	0.642857	0.00832238	17	17	17	84	17
chr3	114156825	67	mini-satellite	DRD3	66	.	.	.	71	75	77	129	138
chr3	123607368	67	mini-satellite	MYLK-AS1	37	.	.	.	112	142	112	75	110
chr4	11453132	67	micro-satellite	.	2	.	.	.	35	70	35	102	75
chr4	117301466	67	micro-satellite	.	2	.	.	.	85	57	53	18	18
chr5	92968294	67	other	.	.	.	.	.	21	21	21	21	88
chr6	75924463	67	mini-satellite	IMPG1	23	.	.	.	34	34	34	33	100
chr7	35631769	67	mini-satellite	.	32	.	.	.	101	69	69	34	37
chr7	83907151	67	other	.	.	.	.	.	74	74	74	74	7
chr7	113712751	67	mini-satellite	.	19	.	.	.	192	203	157	183	136
chr8	103251060	67	micro-satellite	BAALC-AS1	2	.	.	.	25	25	33	32	92
chr9	130176130	67	micro-satellite	NCS1	4	.	.	.	76	112	76	45	92
chrX	54212478	67	other	WNK3	.	.	.	.	38	38	38	105	38
chrX	152019781	67	mini-satellite	.	33	.	.	.	21	21	21	21	88
chr1	195383351	66	mini-satellite	.	22	.	.	.	68	68	91	91	134
chr1	240208350	66	mini-satellite	FMN2	33	.	.	.	73	73	73	7	73
chr10	130657205	66	other	.	8	.	.	.	15	15	15	15	81
chr11	1628425	66	mini-satellite	.	22	.	.	.	55	55	77	11	55
chr11	69952508	66	other	.	.	.	.	.	31	31	31	97	31
chr12	5932681	66	other	ANO2	4	.	.	.	12	12	12	78	78
chr12	66068017	66	mini-satellite	.	32	.	.	.	21	21	21	87	21
chr12	95148484	66	mini-satellite	FGD6	33	.	.	.	83	121	88	115	55
chr13	50065329	66	mini-satellite	DLEU2	45	.	.	.	92	135	92	82	69
chr13	112999932	66	other	.	.	.	.	.	104	104	104	38	104
chr15	27307684	66	mini-satellite	GABRG3	33	.	.	.	27	27	27	93	27
chr16	31960293	66	mini-satellite	.	21	.	.	.	98	98	98	32	32
chr16	60614396	66	mini-satellite	.	15	.	.	.	37	33	29	17	83
chr16	64101958	66	mini-satellite	.	41	.	.	.	30	30	30	29	95
chr17	82412336	66	mini-satellite	OGFOD3	20	.	.	.	136	156	136	90	90
chr19	54682983	66	mini-satellite	.	33	.	.	.	31	64	64	32	97
chr2	57167576	66	other	.	.	.	.	.	24	24	24	24	90
chr2	109151127	66	other	SH3RF3	3	.	.	.	24	24	24	24	90
chr2	178044419	66	other	PDE11A	25	.	.	.	44	44	44	110	110
chr2	188486634	66	other	GULP1	.	.	.	.	11	11	11	77	11
chr2	237647817	66	other	.	6	.	.	.	21	21	21	84	87
chr20	9408438	66	other	PLCB4	1	.	.	.	21	21	21	22	87
chr20	35086446	66	mini-satellite	TRPC4AP	16	.	.	.	108	110	64	44	108
chr21	29846461	66	micro-satellite	GRIK1	4	.	.	.	44	64	56	55	110
chr3	46741195	66	mini-satellite	PRSS50	28	.	.	.	71	43	71	42	108
chr3	108633884	66	mini-satellite	DZIP3	33	.	.	.	60	27	27	93	93
chr3	161840213	66	mini-satellite	.	30	.	.	.	146	148	152	212	212
chr4	36402062	66	other	.	.	L1MCa	0.985915	0.010756	71	71	71	70	5
chr4	59434849	66	other	.	5	L1M2	0.88	0.014488	100	100	100	34	100
chr4	93448785	66	micro-satellite	GRID2	5	.	.	.	49	69	64	115	115
chr4	99355842	66	other	.	.	LTR12	0.988506	0.104116	87	87	87	21	87
chr4	177541432	66	other	AC078881.1	.	LTR12	0.985714	0.0835351	4	4	4	70	4
chr5	128818599	66	mini-satellite	.	16	.	.	.	43	75	43	42	9
chr6	82286762	66	other	.	.	MER2B	0.508333	0.181548	55	55	55	120	54
chr6	94148867	66	micro-satellite	.	4	.	.	.	15	15	15	80	14
chr7	36343546	66	mini-satellite	KIAA0895	44	.	.	.	30	30	30	96	96
chr7	131933523	66	mini-satellite	AC009518.1	19	.	.	.	43	43	58	109	109
chr9	10511918	66	mini-satellite	.	20	.	.	.	103	81	91	37	70
chr9	38538784	66	micro-satellite	.	4	.	.	.	18	18	18	61	84
chrX	95877412	66	mini-satellite	.	50	.	.	.	122	139	103	136	169
chr1	59491130	65	micro-satellite	FGGY	4	.	.	.	26	22	26	87	25
chr1	105085949	65	other	.	4	.	.	.	42	42	42	105	40
chr10	65053790	65	mini-satellite	.	19	.	.	.	102	83	83	72	37
chr11	43311263	65	mini-satellite	.	41	.	.	.	69	49	69	114	110
chr11	126421511	65	other	.	.	.	.	.	34	34	34	34	99
chr12	82900765	65	mini-satellite	TMTC2	31	.	.	.	81	81	81	78	16
chr12	127634192	65	mini-satellite	LINC02411	32	.	.	.	22	22	22	22	87
chr13	27358063	65	micro-satellite	.	5	.	.	.	87	82	62	22	86
chr13	40446288	65	mini-satellite	.	33	.	.	.	9	9	9	74	17
chr14	42092735	65	micro-satellite	.	2	.	.	.	64	30	62	95	95
chr15	81105096	65	micro-satellite	.	4	.	.	.	40	12	12	40	77
chr15	87499695	65	mini-satellite	AC020687.1	16	.	.	.	85	81	118	146	118
chr17	579142	65	mini-satellite	VPS53	33	.	.	.	22	22	22	22	87
chr17	579691	65	mini-satellite	VPS53	33	.	.	.	21	21	21	85	86
chr17	68489244	65	mini-satellite	.	23	.	.	.	47	33	37	98	98
chr18	3086512	65	other	MYOM1	.	.	.	.	22	22	22	20	85
chr18	47684719	65	mini-satellite	.	10	.	.	.	33	33	33	98	52
chr19	53414424	65	micro-satellite	.	2	.	.	.	116	85	86	51	96
chr2	4417724	65	micro-satellite	.	2	.	.	.	24	24	24	89	24
chr2	83342335	65	mini-satellite	.	30	.	.	.	149	119	149	84	84
chr2	108552238	65	mini-satellite	.	68	.	.	.	158	158	158	95	160
chr2	133526252	65	mini-satellite	NCKAP5	16	.	.	.	52	52	84	19	19
chr2	171558366	65	mini-satellite	.	33	.	.	.	105	72	72	40	72
chr22	27611210	65	mini-satellite	.	32	.	.	.	29	29	29	29	94
chr3	189371586	65	mini-satellite	.	27	.	.	.	84	80	72	67	132
chr4	12889585	65	mini-satellite	.	28	.	.	.	77	93	51	116	76
chr4	23844819	65	mini-satellite	PPARGC1A	22	.	.	.	30	74	30	95	73
chr4	129221920	65	mini-satellite	.	24	.	.	.	20	44	20	20	85
chr4	186043566	65	mini-satellite	.	66	.	.	.	76	76	76	141	76
chr5	2246335	65	mini-satellite	.	26	.	.	.	21	21	21	21	86
chr5	112085794	65	micro-satellite	.	2	.	.	.	57	57	21	86	21
chr8	34560024	65	other	.	.	.	.	.	35	35	35	100	35
chr8	102673438	65	mini-satellite	AP002851.1	32	.	.	.	214	214	246	181	181
chr8	116493200	65	other	.	4	.	.	.	151	165	131	166	196
chr8	120338524	65	mini-satellite	COL14A1	35	.	.	.	79	79	79	14	79
chr8	132084932	65	other	AC100868.1	6	HERVH-int	0.9375	0.0112797	96	96	96	32	31
chr9	89709438	65	micro-satellite	UNQ6494	4	.	.	.	64	108	63	54	43
chr9	105351547	65	micro-satellite	SLC44A1	4	.	.	.	154	154	130	195	167
chrX	94925639	65	micro-satellite	.	4	.	.	.	99	112	84	147	82
chrX	125274090	65	mini-satellite	.	17	.	.	.	1	1	1	66	66
chr1	77871088	64	micro-satellite	MIGA1	6	.	.	.	71	59	56	120	70
chr1	112706425	64	micro-satellite	RHOC	2	.	.	.	75	61	103	125	62
chr1	203973969	64	mini-satellite	.	32	.	.	.	21	21	21	85	21
chr10	6345629	64	micro-satellite	.	4	.	.	.	32	32	20	32	84
chr10	56067459	64	other	.	.	.	.	.	16	16	16	80	16
chr10	89997429	64	mini-satellite	.	32	.	.	.	84	116	84	83	52
chr11	30651977	64	micro-satellite	.	4	.	.	.	209	208	200	264	207
chr12	108038428	64	mini-satellite	.	53	.	.	.	129	131	90	130	67
chr12	127125303	64	mini-satellite	.	26	.	.	.	22	22	22	77	86
chr14	105886762	64	mini-satellite	.	16	.	.	.	8	8	8	8	72
chr15	25898765	64	micro-satellite	.	2	.	.	.	41	41	39	79	15
chr16	468231	64	mini-satellite	RAB11FIP3	21	.	.	.	45	45	1	65	65
chr16	5553690	64	mini-satellite	RP11-420N3.3	32	.	.	.	65	33	33	1	1
chr16	9394736	64	mini-satellite	LINC02177	32	.	.	.	15	15	15	79	79
chr16	54788116	64	micro-satellite	.	4	.	.	.	46	46	46	110	46
chr17	72484741	64	micro-satellite	LINC00511	4	.	.	.	151	125	170	106	106
chr2	27300545	64	mini-satellite	TRIM54	31	.	.	.	93	62	62	29	29
chr2	53164904	64	other	.	.	L1P1	0.585859	0.00959974	35	35	35	35	99
chr2	67661626	64	other	AC007422.2	.	.	.	.	87	87	87	87	23
chr2	106014428	64	mini-satellite	.	29	.	.	.	34	30	26	90	26
chr2	137978607	64	mini-satellite	HNMT	32	.	.	.	168	168	136	200	167
chr2	158791870	64	mini-satellite	.	16	.	.	.	141	137	145	81	120
chr2	213567170	64	other	SPAG16	1	.	.	.	74	75	75	11	74
chr2	220473942	64	micro-satellite	AC067956.1	5	.	.	.	60	15	15	79	79
chr22	44034253	64	mini-satellite	PARVB	31	.	.	.	104	104	104	40	42
chr22	44235326	64	mini-satellite	.	32	.	.	.	24	24	24	88	24
chr3	57590731	64	other	ARF4	.	.	.	.	13	13	13	13	77
chr3	63198764	64	mini-satellite	.	32	.	.	.	53	53	21	85	52
chr3	81140749	64	mini-satellite	.	38	.	.	.	63	63	63	65	127
chr3	141610312	64	mini-satellite	RASA2	21	.	.	.	118	118	159	147	95
chr3	166505496	64	other	.	8	HERVH-int	0.987342	0.0180215	79	79	79	15	77
chr4	157356094	64	mini-satellite	GRIA2	42	.	.	.	125	125	83	145	81
chr4	166665215	64	mini-satellite	.	26	.	.	.	71	71	71	135	71
chr4	179312027	64	mini-satellite	.	64	LTR12	0.993902	0.202179	100	100	100	100	164
chr6	5332977	64	other	FARS2	.	.	.	.	43	43	43	107	43
chr6	24029498	64	micro-satellite	.	3	.	.	.	26	26	26	90	68
chr6	100195879	64	mini-satellite	.	34	.	.	.	122	122	122	58	80
chr6	102343148	64	mini-satellite	.	33	.	.	.	61	30	61	94	61
chr6	131339847	64	other	.	6	HERVH-int	0.9875	0.00985349	80	80	80	75	16
chr7	42875342	64	other	.	.	HERVH-int	0.951219	0.0180215	82	82	82	18	18
chr7	122195621	64	mini-satellite	.	85	.	.	.	207	214	207	204	268
chr8	55832019	64	mini-satellite	.	64	.	.	.	65	65	65	129	65
chr8	97665514	64	other	MTDH	.	.	.	.	69	69	69	5	69
chr8	133540781	64	mini-satellite	ST3GAL1	12	.	.	.	207	181	181	177	241
chr9	26104559	64	mini-satellite	AL353753.1	32	.	.	.	104	104	72	136	136
chr9	71756194	64	micro-satellite	CEMIP2	4	.	.	.	23	43	23	43	87
chrX	8302532	64	micro-satellite	.	4	.	.	.	41	83	53	19	19
chrX	113931407	64	mini-satellite	XACT	32	.	.	.	85	85	53	21	82
chr1	237035978	63	micro-satellite	.	4	.	.	.	55	43	47	106	50
chr1	240406271	63	mini-satellite	FMN2	31	.	.	.	85	85	85	23	22
chr10	29903287	63	mini-satellite	.	33	.	.	.	50	84	84	83	113
chr10	120286507	63	mini-satellite	.	31	.	.	.	37	37	37	37	100
chr11	125974368	63	micro-satellite	CDON	4	.	.	.	43	79	63	106	106
chr12	18715172	63	homopolymer	PLCZ1	1	.	.	.	53	64	46	48	109
chr12	105380947	63	other	.	.	.	.	.	10	10	10	73	10
chr12	129034880	63	mini-satellite	.	63	.	.	.	58	58	58	59	121
[truncated: 1,095 more rows]

## Sheet: S3-Exonic SVs within CDS
Linthorst et al., Table S3: Exonic SVs within coding sequence
chrom	pos	start	stop	GENE	svtype	reveal_diffsize	GCA_000983455_2_CHM13_Draft_Assembly_genomic	GCA_001297185_1_PacBioCHM1_r2_GenBank_08312015_genomic	GRCh38	w115_hap1_unzipped	w115_hap2_unzipped
chr11	640088	640087	640129	DRD4	VNTR	144	186	42	42	42	42
chr11	1017307	1017306	1017980	MUC6	VNTR	10461	11135	7433	674	8911	8917
chr11	1018004	1018003	1018011	MUC6	VNTR	510	515	515	8	518	518
chr11	1184991	1184990	1185027	MUC5AC	VNTR	192	37	229	37	37	37
chr11	1191586	1191585	1191638	MUC5AC	VNTR	72	53	125	53	53	53
chr11	1584683	1584682	1584718	KRTAP5-AS1	VNTR	60	96	96	36	36	96
chr11	1621710	1621709	1621775	KRTAP5-4	VNTR	182	246	66	66	64	65
chr11	1629882	1629881	1630008	KRTAP5-5	VNTR	160	139	286	127	126	281
chr11	56376105	56376104	56376125	OR8U1	other	7605	21	7626	21	7624	7610
chr11	71538486	71538485	71538568	KRTAP5-8	VNTR	57	83	140	83	83	83
chr12	10882442	10882441	10882586	PRH1-PRR4	VNTR	65	82	145	145	80	81
chr12	11267502	11267501	11267594	PRB3	VNTR	64	30	29	93	29	29
chr12	11267720	11267719	11267885	PRB3	VNTR	65	103	103	166	101	101
chr12	11308625	11308624	11308625	PRB4	VNTR	63	64	64	1	63	63
chr12	56717860	56717859	56717999	NACA	VNTR	69	71	140	140	139	137
chr12	56718110	56718109	56718218	NACA	VNTR	71	109	40	109	107	38
chr13	113403959	113403958	113403999		VNTR	266	41	305	41	39	39
chr14	104945719	104945718	104946425	AHNAK2	VNTR	495	212	707	707	698	212
chr14	104948931	104948930	104951792	AHNAK2	VNTR	2475	1377	2862	2862	387	1368
chr15	23440049	23440048	23440069	GOLGA6L2	VNTR	375	396	382	21	380	380
chr15	23440087	23440086	23440116	GOLGA6L2	VNTR	54	84	84	30	84	84
chr15	23440175	23440174	23440185	GOLGA6L2	VNTR	105	116	116	11	116	116
chr15	23440316	23440315	23440328	GOLGA6L2	VNTR	218	228	228	13	231	231
chr15	88855583	88855582	88856802	ACAN	VNTR	230	1220	1163	1220	990	1216
chr17	413492	413491	413586	C17orf97	VNTR	61	95	155	95	94	95
chr17	413790	413789	413870	C17orf97	VNTR	60	81	21	81	81	81
chr17	41084527	41084526	41084554	KRTAP4-7	VNTR	165	193	28	28	118	28
chr17	41097674	41097673	41097676	KRTAP4-8	VNTR	101	3	3	3	3	104
chr17	41167967	41167966	41168090	KRTAP4-3	VNTR	105	229	229	124	229	229
chr17	41184546	41184545	41184629	KRTAP4-1	VNTR	59	27	27	84	25	27
chr19	4511739	4511738	4511739	PLIN4	VNTR	198	199	199	1	199	199
chr19	7870898	7870897	7871071	PRR36	VNTR	69	174	105	174	105	105
chr19	8499521	8499520	8499545	PRAM1	VNTR	73	25	97	25	25	24
chr19	14090082	14090081	14090094	SAMD1	other	318	331	331	13	329	329
chr19	35511449	35511448	35511520	DMKN	VNTR	51	72	21	72	71	71
chr19	35527295	35527294	35527315	SBSN	VNTR	216	237	21	21	237	236
chr19	52384807	52384806	52384807	ZNF880	VNTR	467	1	468	1	468	468
chr19	52439094	52439093	52439129	ZNF534	VNTR	83	36	36	36	119	36
chr19	52439179	52439178	52439275	ZNF534	VNTR	84	97	97	97	13	96
chr19	52613670	52613669	52613779	ZNF83	VNTR	84	110	26	110	110	110
chr1	7829982	7829981	7830056	PER3	VNTR	54	75	75	75	21	21
chr1	26345021	26345020	26345097	CRYBG2	VNTR	51	77	26	77	26	26
chr1	44139561	44139560	44139769	KLF18	VNTR	168	209	209	209	41	206
chr1	44140317	44140316	44140425	KLF18	VNTR	84	25	25	109	107	109
chr1	152111929	152111928	152111975	TCHH	VNTR	69	29	29	47	80	11
chr1	152213654	152213653	152215153	FLG-AS1	VNTR	2820	90	90	1500	2910	2910
chr1	152215564	152215563	152218391	FLG-AS1	VNTR	13404	16232	4946	2828	2829	2829
chr1	152304222	152304221	152304232	FLG-AS1	VNTR	962	11	11	11	11	973
chr1	152305384	152305383	152306523	FLG-AS1	VNTR	972	2112	2112	1140	2056	2106
chr1	152354973	152354972	152355224	FLG2	VNTR	231	252	252	252	247	21
chr1	201209665	201209664	201209685	IGFN1	VNTR	108	21	129	21	128	128
chr1	201209826	201209825	201209846	IGFN1	VNTR	108	129	129	21	126	126
chr1	201209962	201209961	201210742	IGFN1	VNTR	331	781	457	781	450	450
chr1	201210977	201210976	201211017	IGFN1	VNTR	216	257	257	41	251	251
chr1	240207612	240207611	240208312	FMN2	VNTR	253	668	833	701	580	695
chr1	240208334	240208333	240208343	FMN2	VNTR	61	10	10	10	71	10
chr1	240208350	240208349	240208422	FMN2	VNTR	66	73	73	73	7	73
chr1	248361625	248361624	248361734	OR2T4	VNTR	84	26	110	110	110	110
chr20	17659048	17659047	17659262	RRBP1	VNTR	480	665	695	215	678	651
chr20	45208195	45208194	45208422	SEMG1	VNTR	193	228	48	228	228	241
chr20	62813267	62813266	62813510	OGFR	VNTR	121	244	244	244	123	239
chr21	44229622	44229621	44229635	ICOSLG	VNTR	76	14	14	14	90	14
chr21	44591892	44591891	44591914	TSPEAR	VNTR	358	23	23	23	379	21
chr22	37723976	37723975	37724210	Z83844.1	VNTR	294	529	235	235	523	523
chr22	50547881	50547880	50548057	KLHDC7B	VNTR	147	117	249	177	102	102
chr2	27101387	27101386	27101463	CGREF1	VNTR	52	26	26	77	25	25
chr2	130611698	130611697	130611753	POTEJ	VNTR	110	113	56	56	56	166
chr3	100451746	100451745	100451793	LNP1	other	57	105	48	48	105	105
chr3	195725121	195725120	195725674	MUC20	VNTR	516	41	41	554	38	38
chr3	195788534	195788533	195788567	MUC4	VNTR	50	82	34	34	32	32
chr4	1395018	1395017	1395477	UVSSA	VNTR	488	1	460	460	489	489
chr4	87615900	87615899	87615984	AC093895.1	VNTR	54	31	85	85	31	31
chr4	87615993	87615992	87616091	AC093895.1	VNTR	81	18	99	99	18	18
chr6	30705318	30705317	30705345	MDC1	VNTR	123	28	151	28	28	28
chr7	45083440	45083439	45083621	NACAD	VNTR	120	62	62	182	177	177
chr7	45084368	45084367	45084397	NACAD	VNTR	121	150	150	30	29	29
chr7	100958227	100958226	100958306	MUC3A	VNTR	7068	7148	6893	80	6855	6855
chr7	100969663	100969662	100969663	MUC12	other	58082	58083	51666	1	51460	51382
chr7	100991682	100991681	101004538	MUC12	VNTR	21539	20588	26984	12857	20535	34396
chr8	10609966	10609965	10610152	RP1L1	VNTR	192	379	187	187	374	224
chr8	18067100	18067099	18067146	ASAH1	VNTR	59	17	17	47	76	76
chr8	143858154	143858153	143866621	EPPK1	VNTR	1600	10043	8462	8468	8443	8443
chr9	35906557	35906556	35906612	HRCT1	VNTR	104	56	158	56	54	54
chr9	133071207	133071206	133071701	CEL	VNTR	430	462	461	495	436	65
chrX	6533812	6533811	6533893	VCX3A	VNTR	90	172	82	82	142	142
chrX	7843748	7843747	7843769	VCX	VNTR	60	82	22	22	22	22
chrX	7843846	7843845	7843992	VCX	VNTR	120	27	27	147	27	27
chrX	8795135	8795134	8795221	FAM9A	VNTR	88	87	87	87	175	87
chrX	101494019	101494018	101494039	ARMCX4	VNTR	426	447	447	21	444	444
chrX	141906055	141906054	141906309	MAGEC1	VNTR	108	255	360	255	252	252

## Sheet: S4-Exonic SVs  (unique W115)
Linthorst et al., Table S4: Exonic SVs within coding sequence unique to W115
chrom	pos	start	stop	GENE	svtype	reveal_diffsize	GCA_000983455_2_CHM13_Draft_Assembly_genomic	GCA_001297185_1_PacBioCHM1_r2_GenBank_08312015_genomic	GRCh38	w115_hap1_unzipped	w115_hap2_unzipped	w115 contribution
chr17	41097674	41097673	41097676	KRTAP4-8	VNTR	101	3	3	3	3	104	101
chr19	52439094	52439093	52439129	ZNF534	VNTR	83	36	36	36	119	36	83
chr19	52439179	52439178	52439275	ZNF534	VNTR	84	97	97	97	13	96	84
chr1	7829982	7829981	7830056	PER3	VNTR	54	75	75	75	21	21	54
chr1	44139561	44139560	44139769	KLF18	VNTR	168	209	209	209	41	206	168
chr1	152111929	152111928	152111975	TCHH	VNTR	69	29	29	47	80	11	51
chr1	152304222	152304221	152304232	FLG-AS1	VNTR	962	11	11	11	11	973	962
chr1	152354973	152354972	152355224	FLG2	VNTR	231	252	252	252	247	21	231
chr1	240208334	240208333	240208343	FMN2	VNTR	61	10	10	10	71	10	61
chr1	240208350	240208349	240208422	FMN2	VNTR	66	73	73	73	7	73	66
chr20	62813267	62813266	62813510	OGFR	VNTR	121	244	244	244	123	239	121
chr21	44229622	44229621	44229635	ICOSLG	VNTR	76	14	14	14	90	14	76
chr21	44591892	44591891	44591914	TSPEAR/KRTAP10-6	VNTR	358	23	23	23	379	21	358
chr3	195788534	195788533	195788567	MUC4	VNTR	50	82	34	34	32	32	2
chr8	18067100	18067099	18067146	ASAH1	VNTR	59	17	17	47	76	76	29
chr9	133071207	133071206	133071701	CEL	VNTR	430	462	461	495	436	65	396
chrX	8795135	8795134	8795221	FAM9A	VNTR	88	87	87	87	175	87	88

## Sheet: S5-Exonic SVs span CDS
Linthorst et al., Table S5: Exonic SVs that span coding sequence
chrom	pos	GENE	svtype	reveal_diffsize	GCA_000983455_2_CHM13_Draft_Assembly_genomic	GCA_001297185_1_PacBioCHM1_r2_GenBank_08312015_genomic	GRCh38	w115_hap1_unzipped	w115_hap2_unzipped
chr10	37168455	ANKRD30A	VNTR	35447	45325	9927	21708	9878	9878
chr10	122584587	DMBT1	other	12703	1	1	12704	12677	12677
chr10	122600915	DMBT1	other	12181	8143	8143	16261	4080	12134
chr10	122602814	DMBT1	other	8118	3127	-1	11245	-1	-1
chr11	31372225	DNAJC24	other	3873	3885	3885	3885	12	12
chr11	59060887	GLYATL1B	other	43783	43782	43777	43784	1	43599
chr11	68779666	CPT1A	other	1825	1846	1846	1845	21	1845
chr11	77906586	INTS4	other	4008	4042	4042	4039	34	4036
chr14	105617739	IGHG4	VNTR	39209	39423	39482	19575	273	273
chr14	105770058	IGHG3	VNTR	188	209	209	209	207	21
chr16	55816020	CES1	other	4870	192	5062	5056	5047	5047
chr16	55821092	CES1	other	1393	16	1405	1405	1408	1409
chr16	72056413	HP	other	1724	1078	2792	2793	1069	2792
chr16	75225531	AC009078.2	other	5593	5632	39	5632	5603	5621
chr17	41054747	KRTAP2-2	VNTR	105	260	170	155	167	170
chr17	63885276	AC040958.1	other	14805	14788	7	14812	14692	14692
chr19	38799118	LGALS4	other	3032	328	3360	3360	3355	3355
chr19	38803040	LGALS4	other	1270	67	1337	1337	1327	1327
chr19	38806379	LGALS4	other	408	1	409	409	405	405
chr19	38808630	LGALS4	other	950	1502	556	557	562	552
chr19	38811985	LGALS4	other	1812	10	1821	1822	1817	1811
chr19	38814795	ECH1	other	3700	74	3774	3774	3758	3750
chr19	51629921	SIGLEC5	other	16424	17032	612	17036	16964	16968
chr19	52592763	ZNF137P	mei	1602	1603	1603	1603	1	1
chr19	54234176	LILRA6	other	19767	24919	5166	5166	5166	5152
chr1	1648285	CDK11B	VNTR	67151	67073	66958	67152	1	1
chr1	89010235	GBP3	other	2716	2737	2737	2737	21	2732
chr1	108190691	SLC25A24	other	2479	16	2494	2494	2470	15
chr1	109680348	GSTM1	other	18446	3	3	18448	2	18375
chr1	152583066	LCE3C	other	32198	32201	3	32199	32142	32142
chr1	152787201	LCE1E	other	10502	10511	10502	10505	9	10466
chr1	155188585	MUC1	VNTR	1959	2310	2250	3367	2325	4209
chr1	196758692	CFHR3	other	85273	994	86265	85678	992	992
chr1	207527002	CR1	other	18555	5914	5908	24463	5912	5912
chr1	212829029	SPATA45	other	11299	11300	1	11298	11272	11260
chr1	248404204	OR2T1	VNTR	19733	24612	13418	4879	10337	10337
chr20	385368	TRIB3	other	13878	13874	1	13879	13842	13839
chr20	1580483	AL049634.2	other	33051	77	77	33127	76	33026
chr22	23136187	RSPH14	other	1129	1151	1151	1151	1151	22
chr22	23950423	AP000350.3	other	3018	18728	15710	15730	18674	18674
chr22	23966197	DDTL	other	1194	906	2098	2098	904	904
chr22	23970536	DDTL	other	2166	55	2221	2221	55	55
chr22	23973028	DDT	other	1638	3723	2085	2085	3711	3711
chr22	23975637	DDT	other	930	1969	2874	2873	1944	1944
chr22	23978934	DDT	other	1426	1	1427	1427	1	1
chr22	23981771	AC253536.1	other	569	820	1384	1384	815	815
chr22	23983214	AC253536.1	other	1647	2409	4055	4055	2408	2408
chr2	151581751	NEB	other	21015	11810	11795	11818	22281	1266
chr2	151594245	NEB	other	10552	12023	12016	12037	1485	1486
chr4	127118	ZNF718	other	6142	17	6157	6159	6159	17
chr4	68560116	UGT2B17	other	102479	103242	103301	103295	822	823
chr5	42628219	GHR	other	2679	1	2680	2680	2676	2676
chr5	140842552	PCDHA8-10	other	16792	16794	16796	16795	4	4
chr5	177992251	PROP1	other	542	1101	559	1101	1097	1100
chr5	177993866	PROP1	other	572	573	1	573	572	570
chr5	177994473	PROP1	other	5987	5988	1	5987	5985	5982
chr5	179643510	C5orf60	other	3144	246	246	3388	244	244
chr5	180948074	BTNL8	other	55514	55515	55500	55503	1	2
chr6	35786848	CLPSL1	other	23943	1521	13738	1521	25447	25464
chr6	52767667	GSTA12P	other	40340	40339	40336	40347	7	40253
chr6	57139751	ZNF451-AS1	other	17710	4642	22340	4641	4630	4630
chr7	3964694	SDK1	other	25620	16420	38352	12732	14823	15077
chr7	38250166	TRGJ2	other	32205	48979	16826	16828	16774	32853
chr7	142065551	MGAM	other	29136	28993	29137	29033	1	1
chr7	142346204	TRBV6-2	other	21719	27551	5900	5900	5859	27578
chr8	6972496	DEFA1	other	38257	45365	45373	45359	26240	7116
chr9	114326213	ORM1	other	6777	1487	8264	8264	8239	8236
chrX	1340333		other	2050	32	2079	2082	2076	2076
chrX	1358618		other	2834	279	3113	2832	2868	2868
chrX	1364510		VNTR	3463	165	3390	3628	3312	3312
chrX	1377294		other	1079	488	1567	1567	1565	1565
chrX	1380008		other	2206	21	2227	2210	2185	2185
chrX	1382243		other	636	928	1564	1533	1529	1529
chrX	1385226		other	658	3987	4645	4645	4640	4639
chrX	1389930		other	20480	254	18990	20734	18885	18933
chrX	1410936		other	2190	40	2219	2219	2215	2230
chrX	1465428		VNTR	41403	1	41334	40680	41404	40664
chrX	104113588	SLC25A53	other	4350	4572	222	4572	4564	4563
chrX	154156964	OPN1LW	other	37120	4370	4366	41484	4364	4364
chrX	154167107	TEX28P2	other	31195	-1	1	31196	-1	-1
chrX	154215476	OPN1MW2	other	23256	23257	23245	23257	1	1
chrX	154238752	AC244097.1	other	51669	15452	15446	52572	903	903
chrX	154249679	AC244097.1	other	37117	1	1	37118	-1	-1

## Sheet: S6-Exonic SVs unique to W115
Linthorst et al., Table S6: Exonic SVs that span coding sequences unique to W115
chrom	pos	GENE	svtype	reveal_diffsize	GCA_000983455_2_CHM13_Draft_Assembly_genomic	GCA_001297185_1_PacBioCHM1_r2_GenBank_08312015_genomic	GRCh38	w115_hap1_unzipped	w115_hap2_unzipped
chr11	31372225	DNAJC24	other	3873	3885	3885	3885	12	12
chr11	59060887	GLYATL1B	other	43783	43782	43777	43784	1	43599
chr11	68779666	CPT1A	other	1825	1846	1846	1845	21	1845
chr11	77906586	INTS4	other	4008	4042	4042	4039	34	4036
chr14	105770058	IGHG3	VNTR	188	209	209	209	207	21
chr19	52592763	ZNF137P	mei	1602	1603	1603	1603	1	1
chr1	89010235	GBP3	other	2716	2737	2737	2737	21	2732
chr1	152787201	LCE1E	other	10502	10511	10502	10505	9	10466
chr22	23136187	RSPH14	other	1129	1151	1151	1151	1151	22
chr2	151581751	NEB	other	21015	11810	11795	11818	22281	1266
chr2	151594245	NEB	other	10552	12023	12016	12037	1485	1486
chr5	140842552	PCDHA1	other	16792	16794	16796	16795	4	4
chr5	180948074	BTNL8	other	55514	55515	55500	55503	1	2
chr6	52767667	GSTA12P	other	40340	40339	40336	40347	7	40253
chr8	6972496	DEFA1	other	38257	45365	45373	45359	26240	7116
chrX	154215476	OPN1MW2	other	23256	23257	23245	23257	1	1

## Sheet: S7-MEI unique to W115
Linthorst et al., Table S7: Mobile Element Insertions unique to W115
chrom	start	stop	repeatmasker family
chr10	2198780	2198813	SINE/Alu
chr10	2345852	2345868	SINE/Alu
chr10	4975090	4975109	SINE/Alu
chr10	4981082	4981122	LTR/ERVK
chr10	4986098	4986700	LTR/ERVK
chr10	4992652	4992972	SINE/Alu
chr10	12518461	12520984	Retroposon/SVA
chr10	14354686	14354700	SINE/Alu
chr10	19261789	19261806	SINE/Alu
chr10	33888903	33888921	SINE/Alu
chr10	34282101	34282110	SINE/Alu
chr10	36470341	36470358	LINE/L1
chr10	52067916	52068235	SINE/Alu
chr10	65671223	65671247	SINE/Alu
chr10	66289345	66289351	SINE/Alu
chr10	66576999	66577011	SINE/Alu
chr10	67217831	67217848	SINE/Alu
chr10	69548972	69548988	SINE/Alu
chr10	70845653	70845666	SINE/Alu
chr10	71433789	71433790	SINE/Alu
chr10	71902233	71902249	SINE/Alu
chr10	73038614	73038935	SINE/Alu
chr10	80977982	80978310	SINE/Alu
chr10	83813319	83813320	SINE/Alu
chr10	84223491	84223498	SINE/Alu
chr10	88055208	88055219	SINE/Alu
chr10	90050156	90050480	SINE/Alu
chr10	91055630	91055960	SINE/Alu
chr10	95004214	95004230	SINE/Alu
chr10	97348525	97348858	SINE/Alu
chr10	97398014	97398363	SINE/Alu
chr10	101976008	101976016	SINE/Alu
chr10	103583767	103583782	SINE/Alu
chr10	104807119	104807135	SINE/Alu
chr10	105095700	105095710	SINE/Alu
chr10	107220889	107220906	SINE/Alu
chr10	113749353	113749683	SINE/Alu
chr10	114101956	114102281	SINE/Alu
chr10	121469464	121469470	SINE/Alu
chr10	128137302	128137623	SINE/Alu
chr10	128148297	128148629	SINE/Alu
chr10	130254738	130254756	SINE/Alu
chr11	428012	428029	SINE/Alu
chr11	7188064	7188397	SINE/Alu
chr11	7591451	7591467	SINE/Alu
chr11	12131000	12131330	SINE/Alu
chr11	12922186	12922464	SINE/Alu
chr11	15998437	15998443	SINE/Alu
chr11	23336956	23336967	SINE/Alu
chr11	24771397	24771407	SINE/Alu
chr11	27286331	27286665	SINE/Alu
chr11	33213559	33213584	SINE/Alu
chr11	37940501	37940841	SINE/Alu
chr11	41800727	41801075	SINE/Alu
chr11	42134590	42134939	SINE/Alu
chr11	58195350	58195702	SINE/Alu
chr11	64377517	64377528	SINE/Alu
chr11	66216850	66216870	SINE/Alu
chr11	74270480	74270511	SINE/Alu
chr11	81845126	81845506	SINE/Alu
chr11	88185378	88185696	SINE/Alu
chr11	91468161	91468182	SINE/Alu
chr11	92512829	92513144	SINE/Alu
chr11	97230782	97231121	SINE/Alu
chr11	99858668	99858688	SINE/Alu
chr11	100984386	100984387	SINE/Alu
chr11	104915880	104915881	SINE/Alu
chr11	117812789	117812790	SINE/Alu
chr11	122572280	122572286	SINE/Alu
chr11	125183192	125183483	SINE/Alu
chr11	132213725	132214040	SINE/Alu
chr11	132688689	132688989	SINE/Alu
chr12	1980673	1980686	SINE/Alu
chr12	4661706	4661720	SINE/Alu
chr12	10550891	10551224	SINE/Alu
chr12	12110413	12110747	SINE/Alu
chr12	20320940	20320955	SINE/Alu
chr12	24365676	24365695	SINE/Alu
chr12	28285660	28285679	SINE/Alu
chr12	29127310	29127627	SINE/Alu
chr12	29726415	29726437	SINE/Alu
chr12	30318116	30318138	SINE/Alu
chr12	31253695	31253711	SINE/Alu
chr12	31620797	31621114	SINE/Alu
chr12	39613096	39613424	SINE/Alu
chr12	43246940	43246958	SINE/Alu
chr12	43919851	43919859	LTR/ERVK
chr12	45025758	45025772	SINE/Alu
chr12	50692837	50692848	SINE/Alu
chr12	52419894	52419911	SINE/Alu
chr12	58328231	58336898	LTR/ERVK
chr12	58825262	58825281	SINE/Alu
chr12	59098139	59098154	SINE/Alu
chr12	61342746	61343027	SINE/Alu
chr12	71131683	71131700	SINE/Alu
chr12	76117142	76117155	SINE/Alu
chr12	76429267	76429283	SINE/Alu
chr12	76917962	76917978	SINE/Alu
chr12	77514877	77515209	SINE/Alu
chr12	78003152	78003167	SINE/Alu
chr12	97101559	97101576	SINE/Alu
chr12	97156978	97156994	SINE/Alu
chr12	97769601	97769624	SINE/Alu
chr12	107828766	107829096	SINE/Alu
chr12	113245305	113245635	SINE/Alu
chr12	119331102	119331117	SINE/Alu
chr12	120963870	120964188	SINE/Alu
chr12	126298966	126305061	LINE/L1
chr12	126318386	126318388	LINE/L1
chr12	128626438	128626455	SINE/Alu
chr13	21614342	21614343	SINE/Alu
chr13	21956208	21956224	SINE/Alu
chr13	22401556	22401575	SINE/Alu
chr13	24046533	24046557	SINE/Alu
chr13	24696405	24696763	SINE/Alu
chr13	36083015	36083033	SINE/Alu
chr13	37607842	37607856	SINE/Alu
chr13	40696973	40697303	SINE/Alu
chr13	45314492	45314795	SINE/Alu
chr13	46557529	46557537	SINE/Alu
chr13	48218290	48218298	SINE/Alu
chr13	54863945	54863952	SINE/Alu
chr13	58187274	58187292	SINE/Alu
chr13	60758286	60758302	SINE/Alu
chr13	61213265	61213281	SINE/Alu
chr13	61517421	61517439	SINE/Alu
chr13	67349314	67349338	SINE/Alu
chr13	69690249	69690263	SINE/Alu
chr13	70256656	70256675	SINE/Alu
chr13	79086935	79087271	SINE/Alu
chr13	80925686	80925701	SINE/Alu
chr13	86740707	86740708	SINE/Alu
chr13	87741909	87741921	SINE/Alu
chr13	88420994	88421291	SINE/Alu
chr13	89386416	89386432	SINE/Alu
chr13	89749580	89749595	SINE/Alu
chr13	92172970	92172986	SINE/Alu
chr13	100883700	100883717	SINE/Alu
chr13	108016673	108016674	SINE/Alu
chr14	20707959	20707976	Retroposon/SVA
chr14	21573510	21573532	SINE/Alu
chr14	25112543	25112559	SINE/Alu
chr14	31142756	31142762	SINE/Alu
chr14	34836081	34836424	SINE/Alu
chr14	38691554	38691565	SINE/Alu
chr14	40413680	40413696	SINE/Alu
chr14	40986743	40986761	SINE/Alu
chr14	42181734	42182052	SINE/Alu
chr14	42291877	42292243	SINE/Alu
chr14	43322548	43322566	SINE/Alu
chr14	51134685	51134998	SINE/Alu
chr14	52201035	52201049	LINE/L1
chr14	53333450	53333471	SINE/Alu
chr14	55329132	55329153	SINE/Alu
chr14	55971190	55971207	SINE/Alu
chr14	57041272	57041289	SINE/Alu
chr14	66467727	66467743	SINE/Alu
chr14	83339260	83339278	SINE/Alu
chr14	84166382	84166388	SINE/Alu
chr14	86164342	86164359	SINE/Alu
chr14	93364575	93364596	SINE/Alu
chr14	106300346	106300685	SINE/Alu
chr15	23726750	23726775	SINE/Alu
chr15	36554721	36554722	SINE/Alu
chr15	38425787	38425803	SINE/Alu
chr15	38477233	38477247	SINE/Alu
chr15	45833792	45833803	SINE/Alu
chr15	47215134	47215135	LINE/L1
chr15	53161409	53161425	SINE/Alu
chr15	53994189	53994198	SINE/Alu
chr15	56449314	56449322	SINE/Alu
chr15	58877172	58877181	SINE/Alu
chr15	62994876	62994892	SINE/Alu
chr15	66375796	66375814	SINE/Alu
chr15	67002507	67002522	SINE/Alu
chr15	67352557	67352566	SINE/Alu
chr15	70124463	70124478	SINE/Alu
chr15	70547223	70547241	Retroposon/SVA
chr15	70729497	70735212	LINE/L1
chr15	78644312	78644313	SINE/Alu
chr15	82606530	82606841	SINE/Alu
chr15	93023919	93023938	SINE/Alu
chr15	94172497	94172515	SINE/Alu
chr15	101574718	101574740	SINE/Alu
chr15	101792328	101792645	SINE/Alu
chr16	3039306	3039321	SINE/Alu
chr16	11908458	11908804	SINE/Alu
chr16	21227731	21227732	SINE/Alu
chr16	22834674	22834692	SINE/Alu
chr16	23853962	23853980	SINE/Alu
chr16	48782940	48783284	SINE/Alu
chr16	60007247	60007248	SINE/Alu
chr16	64139652	64139665	SINE/Alu
chr16	66789287	66789635	SINE/Alu
chr16	70519120	70519441	SINE/Alu
chr16	78658928	78658940	SINE/Alu
chr16	80663085	80663093	SINE/Alu
chr16	80814164	80814175	SINE/Alu
chr16	82970373	82970669	SINE/Alu
chr16	83099629	83099634	SINE/Alu
chr16	85075079	85075097	SINE/Alu
chr16	86526752	86526763	SINE/Alu
chr17	831917	831929	SINE/Alu
chr17	5561420	5561745	SINE/Alu
chr17	12449815	12455949	LINE/L1
chr17	13141824	13141839	SINE/Alu
chr17	14624326	14624327	SINE/Alu
chr17	16369363	16369374	SINE/Alu
chr17	36786245	36786584	SINE/Alu
chr17	38448792	38448811	SINE/Alu
chr17	38594628	38594643	SINE/Alu
chr17	39949214	39949230	SINE/Alu
chr17	50921059	50921073	SINE/Alu
chr17	51331438	51331439	SINE/Alu
chr17	57848852	57848867	SINE/Alu
chr17	66934427	66934744	SINE/Alu
chr17	68552654	68552985	SINE/Alu
chr17	76050720	76050743	SINE/Alu
chr17	76378375	76378396	SINE/Alu
chr17	78210839	78210867	SINE/Alu
chr18	853476	853493	SINE/Alu
chr18	1851995	1852299	SINE/Alu
chr18	9385395	9385727	SINE/Alu
chr18	10911124	10911138	SINE/Alu
chr18	14374623	14374941	SINE/Alu
chr18	14382157	14383564	Retroposon/SVA
chr18	14385856	14385857	Retroposon/SVA
chr18	29576387	29576406	SINE/Alu
chr18	29602123	29602134	SINE/Alu
chr18	29951894	29951910	SINE/Alu
chr18	34166744	34167082	SINE/Alu
chr18	37735667	37735986	SINE/Alu
chr18	41106594	41106625	SINE/Alu
chr18	44241038	44241066	SINE/Alu
chr18	46758459	46758797	SINE/Alu
chr18	49493487	49493810	SINE/Alu
chr18	51689846	51689862	LINE/L1
chr18	52405378	52405394	SINE/Alu
chr18	52925890	52925902	SINE/Alu
chr18	56984045	56984053	SINE/Alu
chr18	58282125	58282132	SINE/Alu
chr18	59482880	59482884	SINE/Alu
chr18	59590951	59591290	SINE/Alu
chr18	62046485	62046502	SINE/Alu
chr18	63018865	63018880	SINE/Alu
chr18	64718541	64718856	SINE/Alu
chr18	66216915	66216931	SINE/Alu
chr18	72229529	72229865	SINE/Alu
chr18	73776981	73777317	SINE/Alu
chr18	75609707	75609730	SINE/Alu
chr18	76653407	76653714	SINE/Alu
chr18	77057819	77058121	SINE/Alu
chr19	3581058	3581388	SINE/Alu
chr19	5571959	5571970	SINE/Alu
chr19	15965983	15965999	SINE/Alu
chr19	17641669	17641686	SINE/Alu
chr19	32954820	32954845	SINE/Alu
chr19	45400754	45401096	SINE/Alu
chr19	46916381	46916397	SINE/Alu
chr19	47808618	47808635	SINE/Alu
chr19	52592762	52594365	Retroposon/SVA
chr19	53593987	53593994	SINE/Alu
chr19	56454675	56454691	SINE/Alu
chr1	8386569	8386571	SINE/Alu
chr1	9063637	9063978	SINE/Alu
chr1	9512307	9512323	SINE/Alu
chr1	26163320	26163647	SINE/Alu
chr1	44951921	44952272	SINE/Alu
chr1	48892004	48892021	SINE/Alu
chr1	54821874	54822214	SINE/Alu
chr1	58739630	58739646	SINE/Alu
chr1	59406191	59406200	SINE/Alu
chr1	65558488	65564593	LINE/L1
chr1	69595970	69595994	SINE/Alu
chr1	72293989	72294350	SINE/Alu
chr1	75091474	75091491	SINE/Alu
chr1	77299295	77299310	SINE/Alu
chr1	80387549	80387570	SINE/Alu
chr1	84052242	84058947	LINE/L1
chr1	88753697	88753708	SINE/Alu
chr1	96402054	96402055	SINE/Alu
chr1	99144961	99144992	SINE/Alu
chr1	103323866	103323880	SINE/Alu
chr1	108024927	108024948	SINE/Alu
chr1	112193371	112193386	SINE/Alu
chr1	113173004	113173310	SINE/Alu
chr1	118538067	118538082	SINE/Alu
chr1	119016143	119016479	SINE/Alu
chr1	158742250	158742573	SINE/Alu
chr1	160077882	160077889	SINE/Alu
chr1	160965244	160965561	SINE/Alu
chr1	161535997	161536009	Retroposon/SVA
chr1	162110290	162110311	SINE/Alu
chr1	162486951	162487283	SINE/Alu
chr1	169190788	169191118	SINE/Alu
chr1	169474962	169474984	SINE/Alu
chr1	184799714	184800054	SINE/Alu
chr1	188646787	188646806	SINE/Alu
chr1	191848292	191848308	SINE/Alu
chr1	194705994	194706011	SINE/Alu
chr1	198500207	198500221	SINE/Alu
chr1	204269326	204269327	SINE/Alu
chr1	212592484	212592502	SINE/Alu
chr1	222887479	222887807	SINE/Alu
chr1	224053744	224053760	SINE/Alu
chr1	225807899	225807905	SINE/Alu
chr1	225808719	225808728	SINE/Alu
chr1	233729776	233729793	SINE/Alu
chr1	234451454	234451774	SINE/Alu
chr1	237405895	237405904	SINE/Alu
chr1	237804308	237804319	SINE/Alu
chr1	240512500	240512506	DNA/hAT-Charlie
chr1	243448278	243448294	SINE/Alu
chr20	8835843	8835861	SINE/Alu
chr20	10397252	10397276	SINE/Alu
chr20	19189418	19189752	SINE/Alu
chr20	37808981	37808997	SINE/Alu
chr20	38510612	38510926	SINE/Alu
chr20	39582022	39582040	SINE/Alu
chr20	49108129	49108485	SINE/Alu
chr20	50327389	50327406	SINE/Alu
chr20	51953805	51953830	SINE/Alu
chr20	54676121	54676436	SINE/Alu
chr21	16635654	16635664	SINE/Alu
chr21	21838772	21838786	SINE/Alu
chr21	25125106	25125118	SINE/Alu
chr21	32026204	32026218	SINE/Alu
chr21	35551494	35551524	SINE/Alu
chr21	37589394	37589690	SINE/Alu
chr21	37632243	37632258	SINE/Alu
chr21	38528426	38528751	SINE/Alu
chr21	38972376	38972712	SINE/Alu
chr22	17567652	17567669	SINE/Alu
chr22	18028738	18028756	SINE/Alu
chr22	19251178	19251191	SINE/Alu
chr22	20521100	20521114	SINE/Alu
chr22	22179731	22179749	SINE/Alu
chr22	22828362	22828701	SINE/Alu
chr22	26557754	26557762	SINE/Alu
chr22	28380053	28380070	SINE/Alu
chr22	29324737	29324787	SINE/Alu
chr22	41314922	41314939	SINE/Alu
chr2	652655	652671	SINE/Alu
chr2	4511678	4511696	SINE/Alu
chr2	11506926	11506939	SINE/Alu
chr2	27831209	27831221	SINE/Alu
chr2	29583547	29583563	SINE/Alu
chr2	31119868	31120184	SINE/Alu
chr2	33556222	33556551	SINE/Alu
chr2	34030308	34030325	SINE/Alu
chr2	36249540	36249555	SINE/Alu
chr2	36343105	36343106	LINE/L1
chr2	41757975	41757976	SINE/Alu
chr2	44556447	44556783	SINE/Alu
chr2	44598690	44598706	SINE/Alu
chr2	47582854	47582860	Retroposon/SVA
chr2	55856400	55856718	SINE/Alu
chr2	56622979	56623336	SINE/Alu
chr2	57020812	57020829	SINE/Alu
chr2	58312177	58312503	SINE/Alu
chr2	64936629	64936649	SINE/Alu
chr2	65106647	65106670	SINE/Alu
chr2	67592081	67592096	SINE/Alu
chr2	69517523	69517538	SINE/Alu
chr2	80541881	80541903	SINE/Alu
chr2	83604593	83604606	SINE/Alu
chr2	85291977	85292342	SINE/Alu
chr2	99136499	99136848	SINE/Alu
chr2	118895742	118901794	LINE/L1
chr2	131381215	131381231	SINE/Alu
chr2	138623209	138623218	SINE/Alu
chr2	140776484	140776500	SINE/Alu
chr2	141567785	141567788	SINE/Alu
chr2	155091627	155091633	SINE/Alu
chr2	156635224	156635238	SINE/Alu
chr2	159233717	159234065	SINE/Alu
chr2	162822105	162822116	SINE/Alu
chr2	172315260	172321386	LINE/L1
chr2	172451993	172452009	SINE/Alu
chr2	174871203	174871217	SINE/Alu
chr2	175599062	175599077	SINE/Alu
chr2	184260873	184260893	SINE/Alu
chr2	188298287	188298296	SINE/Alu
chr2	193701792	193701814	SINE/Alu
chr2	201856934	201857256	SINE/Alu
chr2	212303407	212303408	SINE/Alu
chr2	213959960	213959963	SINE/Alu
chr2	216837479	216837496	SINE/Alu
chr2	231415087	231415104	SINE/Alu
chr2	235190315	235190330	SINE/Alu
chr2	238500739	238501066	SINE/Alu
chr3	2772339	2772356	SINE/Alu
chr3	7091695	7091716	SINE/Alu
chr3	7479875	7479880	SINE/Alu
chr3	10355781	10356131	SINE/Alu
chr3	11658631	11658650	SINE/Alu
chr3	18954412	18954423	SINE/Alu
chr3	33259435	33259765	SINE/Alu
chr3	42856913	42856928	SINE/Alu
chr3	45501159	45501172	SINE/Alu
chr3	48708600	48708611	SINE/Alu
chr3	49160323	49160647	SINE/Alu
chr3	58549052	58551606	Retroposon/SVA
chr3	61489378	61489702	SINE/Alu
chr3	66063567	66063900	SINE/Alu
chr3	74716270	74716594	SINE/Alu
chr3	80541001	80541031	LINE/L1
chr3	81179534	81179550	SINE/Alu
chr3	82006978	82006996	SINE/Alu
chr3	82095702	82095718	LINE/L1
chr3	100066515	100066822	SINE/Alu
chr3	101713527	101713536	SINE/Alu
chr3	106096073	106096084	SINE/Alu
chr3	106570341	106570350	SINE/Alu
chr3	108174472	108174489	SINE/Alu
chr3	121849964	121849972	SINE/Alu
chr3	124849823	124849838	SINE/Alu
chr3	140805579	140805595	SINE/Alu
chr3	142741169	142741202	SINE/Alu
chr3	143402914	143402931	LINE/L1
chr3	145351660	145351672	SINE/Alu
chr3	151333914	151333933	SINE/Alu
chr3	151451240	151451246	SINE/Alu
chr3	154930576	154930898	SINE/Alu
chr3	156522082	156522094	SINE/Alu
chr3	158505751	158505767	SINE/Alu
chr3	170233216	170233240	SINE/Alu
chr3	170430707	170430727	SINE/Alu
chr3	174533105	174533121	SINE/Alu
chr3	178393245	178393257	SINE/Alu
chr3	179917037	179917055	SINE/Alu
chr3	185299537	185299881	SINE/Alu
chr3	186405717	186405735	SINE/Alu
chr3	189165419	189165438	SINE/Alu
chr3	194498482	194498505	Retroposon/SVA
chr4	152954	152971	Retroposon/SVA
chr4	261967	261984	SINE/Alu
chr4	270169	270459	SINE/Alu
chr4	1308025	1308043	SINE/Alu
chr4	5833154	5833475	SINE/Alu
chr4	21159362	21165493	LINE/L1
chr4	22041575	22041589	SINE/Alu
chr4	29906199	29906218	SINE/Alu
chr4	30921808	30921835	SINE/Alu
chr4	36323575	36323584	SINE/Alu
chr4	39408928	39408934	SINE/Alu
chr4	40879172	40879188	SINE/Alu
chr4	53549474	53549488	SINE/Alu
chr4	54616245	54616583	SINE/Alu
chr4	55505794	55505795	SINE/Alu
chr4	55754920	55754929	SINE/Alu
chr4	68509790	68515831	LINE/L1
chr4	68528179	68529331	LTR/ERVK
chr4	68542442	68548594	LINE/L1
chr4	68706994	68707030	LINE/L1
chr4	79284578	79284907	SINE/Alu
chr4	85178149	85178164	SINE/Alu
chr4	85643223	85643573	SINE/Alu
chr4	87370718	87371063	SINE/Alu
chr4	87713080	87713094	SINE/Alu
chr4	96976052	96976389	SINE/Alu
chr4	104675957	104675972	SINE/Alu
chr4	105629588	105629606	SINE/Alu
chr4	105715693	105715700	SINE/Alu
chr4	114091791	114091809	SINE/Alu
chr4	116499470	116499762	SINE/Alu
chr4	119718737	119718749	SINE/Alu
chr4	120887783	120888101	SINE/Alu
chr4	128286078	128286095	SINE/Alu
chr4	133374388	133374727	SINE/Alu
chr4	133566974	133566991	SINE/Alu
chr4	136098117	136098133	SINE/Alu
chr4	136115935	136115942	SINE/Alu
chr4	137337762	137337768	SINE/Alu
chr4	140224706	140224999	SINE/Alu
chr4	141005775	141006097	SINE/Alu
chr4	143499685	143499707	SINE/Alu
chr4	143652143	143652471	SINE/Alu
chr4	149324102	149324119	SINE/Alu
chr4	159094714	159095021	SINE/Alu
chr4	160094827	160094844	SINE/Alu
chr4	161435497	161435500	SINE/Alu
chr4	162141089	162141424	SINE/Alu
chr4	173123068	173123072	SINE/Alu
chr4	175106110	175106122	SINE/Alu
chr4	176883322	176883339	SINE/Alu
chr4	179335809	179335810	SINE/Alu
chr4	185277710	185278045	SINE/Alu
chr4	187813407	187813421	SINE/Alu
chr5	167494	167505	SINE/Alu
chr5	1585385	1585399	SINE/Alu
chr5	7151509	7151526	SINE/Alu
chr5	16391665	16391677	SINE/Alu
chr5	28356838	28357127	SINE/Alu
chr5	32741059	32741063	SINE/Alu
chr5	33200750	33201077	SINE/Alu
chr5	35614072	35614393	SINE/Alu
chr5	36792491	36792512	SINE/Alu
chr5	51489830	51489846	SINE/Alu
chr5	52935950	52936284	SINE/Alu
chr5	56216026	56216049	SINE/Alu
chr5	57146207	57146208	SINE/Alu
chr5	58959966	58959977	SINE/Alu
chr5	61102842	61102856	SINE/Alu
chr5	63153923	63153933	SINE/Alu
chr5	64134873	64134884	SINE/Alu
chr5	64990232	64990576	SINE/Alu
chr5	67276649	67276660	SINE/Alu
chr5	72339703	72339756	SINE/Alu
chr5	72620724	72621029	SINE/Alu
chr5	75786467	75786787	SINE/Alu
chr5	78358338	78358358	SINE/Alu
chr5	79147045	79147061	SINE/Alu
chr5	81455331	81455661	SINE/Alu
chr5	82860899	82861233	SINE/Alu
chr5	83831601	83831610	SINE/Alu
chr5	85633954	85633973	SINE/Alu
chr5	99249712	99250027	SINE/Alu
chr5	99251431	99256890	LINE/L1
chr5	100724466	100724480	SINE/Alu
chr5	105255247	105255579	SINE/Alu
chr5	108690879	108690895	SINE/Alu
chr5	109259382	109265430	LINE/L1
chr5	113545723	113546056	SINE/Alu
chr5	117427381	117427401	SINE/Alu
chr5	123247101	123247117	SINE/Alu
chr5	127606634	127606982	SINE/Alu
chr5	129042986	129043314	SINE/Alu
chr5	132835056	132835070	SINE/Alu
chr5	134427208	134427236	SINE/Alu
chr5	143555804	143556117	SINE/Alu
chr5	143920563	143920578	SINE/Alu
chr5	148717203	148717215	SINE/Alu
chr5	152381346	152381672	SINE/Alu
chr5	153150160	153150177	SINE/Alu
chr5	154744617	154744948	SINE/Alu
chr5	155863592	155863613	SINE/Alu
chr5	161104485	161104503	SINE/Alu
chr5	162207373	162207375	SINE/Alu
chr5	162804930	162804946	SINE/Alu
chr5	166723744	166724073	SINE/Alu
chr5	172466728	172466742	SINE/Alu
chr5	173273212	173273564	SINE/Alu
chr5	180922590	180922604	SINE/Alu
chr6	8227698	8228017	SINE/Alu
chr6	9701999	9702024	SINE/Alu
chr6	12101932	12101950	SINE/Alu
chr6	13502798	13502817	LINE/L1
chr6	13521008	13521035	SINE/Alu
chr6	15688706	15688727	SINE/Alu
chr6	17472049	17472363	SINE/Alu
chr6	18346152	18346169	SINE/Alu
chr6	18898920	18898946	SINE/Alu
chr6	31471225	31471240	SINE/Alu
chr6	33062522	33062557	Retroposon/SVA
chr6	37327178	37327518	SINE/Alu
chr6	39382956	39382972	SINE/Alu
chr6	44645756	44646073	SINE/Alu
chr6	45292724	45292743	SINE/Alu
chr6	47345034	47345052	SINE/Alu
chr6	53744880	53744896	SINE/Alu
chr6	67340735	67340750	SINE/Alu
chr6	71861725	71862056	SINE/Alu
chr6	76648059	76648073	SINE/Alu
chr6	76838889	76838906	SINE/Alu
chr6	77654536	77654537	SINE/Alu
chr6	80557297	80557312	SINE/Alu
chr6	81587702	81587719	SINE/Alu
chr6	86968918	86968924	SINE/Alu
chr6	87988339	87988359	SINE/Alu
chr6	90416130	90416148	SINE/Alu
chr6	92098291	92098618	SINE/Alu
chr6	94625900	94626217	SINE/Alu
chr6	101724116	101724138	SINE/Alu
chr6	102398206	102398220	LINE/L1
chr6	106480959	106481276	SINE/Alu
chr6	115985922	115985928	SINE/Alu
chr6	116522979	116522984	SINE/Alu
chr6	116577505	116577523	SINE/Alu
chr6	120059108	120059117	SINE/Alu
chr6	120756496	120756501	SINE/Alu
chr6	124544358	124544376	SINE/Alu
chr6	129507071	129507093	SINE/Alu
chr6	129573949	129573965	SINE/Alu
chr6	130854320	130854336	SINE/Alu
chr6	132376498	132376822	SINE/Alu
chr6	133050351	133050696	SINE/Alu
chr6	135914475	135914799	SINE/Alu
chr6	136933047	136933069	SINE/Alu
chr6	139948277	139948291	SINE/Alu
chr6	141004573	141004900	SINE/Alu
chr6	143861812	143861827	SINE/Alu
chr6	150706456	150706464	SINE/Alu
chr6	154263426	154263442	LINE/L1
chr6	158745254	158745265	SINE/Alu
chr6	160915403	160915417	SINE/Alu
chr6	162472451	162472806	SINE/Alu
chr6	169638020	169638364	SINE/Alu
chr6	169644715	169645070	SINE/Alu
chr7	7502678	7502988	SINE/Alu
chr7	10175715	10175734	SINE/Alu
chr7	11984603	11984887	SINE/Alu
chr7	12019079	12019404	SINE/Alu
chr7	14188367	14188686	SINE/Alu
chr7	24638292	24638648	SINE/Alu
chr7	27474719	27474995	SINE/Alu
chr7	32996797	32997103	SINE/Alu
chr7	36394632	36394645	SINE/Alu
chr7	39710089	39710114	SINE/Alu
chr7	39830433	39830756	SINE/Alu
chr7	46326827	46326857	SINE/Alu
chr7	50405577	50405585	SINE/Alu
chr7	55462653	55462931	SINE/Alu
chr7	56211154	56211178	SINE/Alu
chr7	64419795	64419819	SINE/Alu
chr7	66854758	66854781	SINE/Alu
chr7	80793841	80793860	SINE/Alu
chr7	80935956	80935985	SINE/Alu
chr7	82549470	82549478	SINE/Alu
chr7	82801179	82801208	SINE/Alu
chr7	86986151	86986454	SINE/Alu
chr7	87223089	87223095	SINE/Alu
chr7	95471868	95471881	SINE/Alu
chr7	97438208	97438226	SINE/Alu
chr7	104234498	104234806	SINE/Alu
chr7	104974756	104975098	SINE/Alu
chr7	105667406	105667727	SINE/Alu
chr7	110902631	110902958	SINE/Alu
chr7	113493099	113493112	SINE/Alu
chr7	113538577	113538900	SINE/Alu
chr7	116225167	116225183	SINE/Alu
chr7	117716182	117716200	SINE/Alu
chr7	123996874	123997215	SINE/Alu
chr7	124141208	124141316	SINE/Alu
chr7	124952958	124952969	SINE/Alu
chr7	129426723	129426747	SINE/Alu
chr7	135212888	135212908	SINE/Alu
chr7	140233597	140233606	SINE/Alu
chr7	142358517	142358534	SINE/Alu
chr7	149408542	149408561	SINE/Alu
chr7	150765967	150766309	SINE/Alu
chr7	154590561	154590563	SINE/Alu
chr7	155318874	155318882	SINE/Alu
chr8	9606143	9606164	SINE/Alu
chr8	10468756	10468773	SINE/Alu
chr8	13703762	13703780	SINE/Alu
chr8	15690994	15691014	SINE/Alu
chr8	19801419	19801420	SINE/Alu
chr8	27804996	27805327	SINE/Alu
chr8	27826537	27826824	SINE/Alu
chr8	40432170	40438688	LINE/L1
chr8	42717079	42717411	SINE/Alu
chr8	42730756	42731102	SINE/Alu
chr8	48132918	48132936	SINE/Alu
chr8	56935359	56935367	SINE/Alu
chr8	58703416	58703432	SINE/Alu
chr8	62017581	62017905	SINE/Alu
chr8	62431915	62431918	SINE/Alu
chr8	68758758	68758776	Retroposon/SVA
chr8	69445382	69445696	SINE/Alu
chr8	86067388	86067409	SINE/Alu
chr8	90056946	90057277	SINE/Alu
chr8	91140624	91140969	SINE/Alu
chr8	91664850	91664859	SINE/Alu
chr8	104888240	104888252	SINE/Alu
chr8	106217831	106217846	SINE/Alu
chr8	106452880	106452899	SINE/Alu
chr8	110632022	110632039	SINE/Alu
chr8	112213622	112213976	SINE/Alu
chr8	117522699	117522711	SINE/Alu
chr8	117700553	117700895	SINE/Alu
chr8	121651129	121651140	SINE/Alu
chr8	121718767	121718782	SINE/Alu
chr8	126107102	126107124	SINE/Alu
chr8	127749241	127749250	SINE/Alu
chr8	128232679	128232697	SINE/Alu
chr8	128695769	128695788	SINE/Alu
chr8	130424996	130425007	Retroposon/SVA
chr8	130535523	130535540	SINE/Alu
chr8	131341819	131341830	SINE/Alu
chr8	131365625	131365641	SINE/Alu
chr8	132713191	132713208	SINE/Alu
chr8	133317206	133317529	SINE/Alu
chr9	2326288	2326302	SINE/Alu
chr9	2351286	2351303	SINE/Alu
chr9	4537257	4537616	SINE/Alu
chr9	4814224	4814243	SINE/Alu
chr9	8645762	8645778	SINE/Alu
chr9	17062588	17062595	SINE/Alu
chr9	20589689	20589705	SINE/Alu
chr9	22395708	22395719	SINE/Alu
chr9	36309281	36309613	SINE/Alu
chr9	36423653	36423987	SINE/Alu
chr9	37596333	37596344	SINE/Alu
chr9	70162466	70162510	LINE/L1
chr9	72616616	72616637	SINE/Alu
chr9	72800718	72800735	SINE/Alu
chr9	72928052	72928070	SINE/Alu
chr9	73582876	73582879	SINE/Alu
chr9	76121807	76122133	SINE/Alu
chr9	78981207	78981208	SINE/Alu
chr9	81244745	81244754	SINE/Alu
chr9	82418918	82419282	SINE/Alu
chr9	82585570	82585591	SINE/Alu
chr9	90432261	90432262	SINE/Alu
chr9	93609087	93609105	SINE/Alu
chr9	94551963	94551964	SINE/Alu
chr9	94625117	94625140	SINE/Alu
chr9	97998782	97999113	SINE/Alu
chr9	98328027	98328042	SINE/Alu
chr9	98447057	98447372	SINE/Alu
chr9	103559654	103559665	SINE/Alu
chr9	104638678	104639016	SINE/Alu
chr9	105091908	105091922	SINE/Alu
chr9	106261844	106262156	SINE/Alu
chr9	112106748	112106765	SINE/Alu
chr9	116509676	116509683	SINE/Alu
chr9	116714787	116715122	SINE/Alu
chrX	11707241	11713289	LINE/L1
chrX	26463343	26463359	SINE/Alu
chrX	31982953	31982969	SINE/Alu
chrX	33284731	33284732	SINE/Alu
chrX	38115194	38115516	SINE/Alu
chrX	45459624	45459639	SINE/Alu
chrX	51950683	51950685	SINE/Alu
chrX	93212541	93212548	SINE/Alu
chrX	112033480	112033491	SINE/Alu
chrX	117304577	117304592	SINE/Alu
chrX	117704885	117704897	SINE/Alu
chrX	118942209	118942225	SINE/Alu
chrX	120509465	120509779	SINE/Alu
chrX	123538521	123538522	SINE/Alu
chrX	130405824	130406167	SINE/Alu
chrX	131787912	131787927	SINE/Alu
chrX	144641811	144641824	SINE/Alu
chrX	146248383	146248695	SINE/Alu
chrX	150283083	150283097	SINE/Alu

## Sheet: S8-Top100 genes VNTR count
Linthorst et al., Table S8: Top100 genes VNTR count
Gene	VNTR count
PTPRN2	135
DLGAP2	100
ADARB2	44
SNTG2	40
RPH3AL	39
CDH4	36
RASA3	31
DIP2C	31
SMYD3	27
LMF1	26
CSMD1	26
ATP11A	25
RPTOR	25
PRDM16	24
AHRR	24
ABR	23
SMOC2	22
PCBP3	22
MAD1L1	21
AC105450.1	21
ERICH1	20
TSNARE1	20
VPS53	19
TMEM132D	18
TBC1D22A	18
DPP6	18
CROCC2	17
VIPR2	17
B3GNTL1	17
EIPR1	17
ATP9B	17
KBTBD11-OT1	17
ANKRD11	16
TBCD	16
ANO2	15
CNTNAP2	15
SORCS2	14
RBFOX1	14
CFAP46	14
DSCAM	13
PRKN	13
TRAPPC9	13
ADGRD1	13
GAS6-AS1	13
GALNT9	13
CFAP74	13
CFAP61	13
PRKAR1B	13
SDK1	13
FAM20C	13
ADAMTS2	12
F11-AS1	12
AC141930.1	12
FAM19A5	12
NXN	12
TEX19	11
C7orf50	11
PFKP	11
GMDS	11
LINC01060	11
MYT1L	11
SLC12A7	11
RIMBP2	11
AC009435.1	11
CACNA1C	11
DMD	11
PARVB	11
RP11-420N3.3	11
COL4A2	11
JAKMIP3	10
EXOC2	10
ROBO2	10
TNK2	10
CTDP1	10
CAMK1D	10
KIF26B	10
CAMTA1	10
SLC9A3	10
AC109466.1	10
FHIT	10
MGAM	10
SHANK2	10
MYT1	9
GPC6	9
GABRG3	9
ADAMTS3	9
LINC01749	9
CTNND2	9
PPP6R2	9
HDAC4	9
C22orf34	9
AF146191.4	9
LINC01115	9
PXDN	9
MIR3681HG	9
RAB11FIP3	9
PCNT	9
MUC4	9
TERT	9
KNDC1	9

## Sheet: S9-DAVID VNTR count enrichment
Linthorst et al., Table S9: Enrichment of DAVID-categories with top100 genes with most VNTRs (Table S8)
Category	Term	Number of genes in category-term listed in Table S8	% of total genes in category-term	PValue	Fold Enrichment	Bonferroni	Benjamini	FDR	Genes	List Total	Pop Hits	Pop Total
UP_KEYWORDS	Alternative splicing	58	81.6901	1.72994e-07	1.58805	2.69868e-05	2.69868e-05	0.000207985	MAD1L1, SLC9A3, FAM20C, VPS53, VIPR2, TSNARE1, DIP2C, PCBP3, CFAP61, CNTNAP2, ANO2, ROBO2, DPP6, JAKMIP3, DSCAM, RBFOX1, SLC12A7, PTPRN2, RIMBP2, SDK1, RPH3AL, PFKP, RPTOR, TBC1D22A, TMEM132D, MYT1L, CFAP74, TRAPPC9, ATP9B, TBCD, ADAMTS2, CTDP1, GALNT9, PARVB, KIF26B, SNTG2, CAMK1D, CAMTA1, ADGRD1, LMF1, PRDM16, CDH4, CSMD1, FAM19A5, SMOC2, AHRR, DMD, RASA3, ABR, GMDS, ADARB2, DLGAP2, SMYD3, SHAN…	71	10587	20581
UP_TISSUE	Brain	50	70.4225	3.80967e-06	1.63621	0.000274259	0.000274259	0.00396533	FHIT, FAM20C, VIPR2, TSNARE1, CFAP61, DIP2C, ANKRD11, CNTNAP2, ROBO2, JAKMIP3, DSCAM, RBFOX1, SLC12A7, PTPRN2, RIMBP2, PFKP, SDK1, TBC1D22A, TMEM132D, RPTOR, MYT1L, TRAPPC9, CFAP74, ATP9B, TBCD, GALNT9, PARVB, KIF26B, CAMTA1, ADGRD1, PRDM16, CDH4, SORCS2, CSMD1, FAM19A5, AHRR, DMD, RASA3, EXOC2, ADARB2, GMDS, DLGAP2, SMYD3, ATP11A, SHANK2, NXN, PRKAR1B, TEX19, TNK2, CACNA1C	70	8256	18912
UP_SEQ_FEATURE	splice variant	44	61.9718	5.86005e-05	1.62513	0.0213921	0.0213921	0.0807461	CAMTA1, ADGRD1, VPS53, PRDM16, FAM19A5, CSMD1, SMOC2, AHRR, PCBP3, CFAP61, DMD, CNTNAP2, ANO2, ROBO2, DPP6, JAKMIP3, DSCAM, RBFOX1, SLC12A7, ABR, DLGAP2, PTPRN2, RIMBP2, SDK1, SMYD3, RPH3AL, SHANK2, RPTOR, TBC1D22A, TMEM132D, MYT1L, NXN, TRAPPC9, CFAP74, ATP9B, TBCD, CFAP46, TNK2, CACNA1C, ADAMTS2, GALNT9, CTDP1, KIF26B, CAMK1D	70	7760	20063
UP_KEYWORDS	Autism spectrum disorder	4	5.6338	0.000340157	28.9873	0.0516896	0.0261877	0.408192	MYT1L, CNTNAP2, CACNA1C, SHANK2	71	40	20581
UP_KEYWORDS	Cell junction	10	14.0845	0.00045364	4.29442	0.0683368	0.0233185	0.544034	DLGAP2, DMD, TBCD, PTPRN2, RIMBP2, SDK1, TNK2, SHANK2, PARVB, DSCAM	71	675	20581
UP_KEYWORDS	Synapse	7	9.85915	0.00134627	5.68379	0.189545	0.0511835	1.60662	DLGAP2, DMD, PTPRN2, RIMBP2, SDK1, SHANK2, DSCAM	71	357	20581
UP_KEYWORDS	Cell membrane	22	30.9859	0.00151911	2.00857	0.211137	0.0463251	1.81116	SLC12A7, ADGRD1, DLGAP2, SLC9A3, RIMBP2, SDK1, ATP11A, CDH4, VIPR2, SHANK2, DMD, TBCD, PRKAR1B, MGAM, ANO2, TNK2, RASA3, CACNA1C, DPP6, PARVB, DSCAM, SNTG2	71	3175	20581
UP_SEQ_FEATURE	domain:Fibronectin type-III 3	4	5.6338	0.00303994	13.6483	0.674842	0.429774	4.10986	RIMBP2, SDK1, ROBO2, DSCAM	70	84	20063
UP_KEYWORDS	Autism	3	4.22535	0.00325227	34.7848	0.398411	0.0812092	3.84076	CNTNAP2, CACNA1C, SHANK2	71	25	20581
UP_KEYWORDS	Mental retardation	6	8.4507	0.00350666	5.81685	0.421896	0.0752999	4.1354	MYT1L, CAMTA1, TRAPPC9, ANKRD11, VPS53, DPP6	71	299	20581
UP_KEYWORDS	Membrane	37	52.1127	0.00713997	1.43119	0.673011	0.130406	8.25426	ADGRD1, SLC9A3, LMF1, VPS53, CDH4, VIPR2, SORCS2, TSNARE1, CSMD1, FAM19A5, SMOC2, DMD, ANO2, CNTNAP2, ROBO2, DPP6, RASA3, DSCAM, SLC12A7, DLGAP2, PTPRN2, RIMBP2, SDK1, SMYD3, RPH3AL, ATP11A, SHANK2, TMEM132D, ATP9B, PRKAR1B, TBCD, MGAM, TNK2, CACNA1C, GALNT9, PARVB, SNTG2	71	7494	20581
UP_SEQ_FEATURE	domain:Fibronectin type-III 2	4	5.6338	0.0108528	8.61998	0.982164	0.738726	13.9649	RIMBP2, SDK1, ROBO2, DSCAM	70	133	20063
UP_SEQ_FEATURE	domain:Fibronectin type-III 1	4	5.6338	0.0110744	8.55565	0.98358	0.642032	14.2302	RIMBP2, SDK1, ROBO2, DSCAM	70	134	20063
GOTERM_BP_DIRECT	GO:0050885~neuromuscular process controlling balance	3	4.22535	0.0132878	16.8482	0.991338	0.991338	16.7513	RBFOX1, CAMTA1, ABR	65	46	16792
GOTERM_CC_DIRECT	GO:0016013~syntrophin complex	2	2.8169	0.0139747	140.185	0.80179	0.80179	14.8117	DMD, SNTG2	65	4	18224
UP_SEQ_FEATURE	domain:Ig-like C2-type 5	3	4.22535	0.0153934	15.6335	0.996734	0.681733	19.2519	SDK1, ROBO2, DSCAM	70	55	20063
UP_SEQ_FEATURE	compositionally biased region:Ser-rich	6	8.4507	0.0178527	3.89951	0.998702	0.669735	21.9881	MYT1L, ANKRD11, CDH4, CTDP1, CAMK1D, KIF26B	70	441	20063
GOTERM_BP_DIRECT	GO:0014904~myotube cell development	2	2.8169	0.0189142	103.335	0.998862	0.966272	23.0269	DMD, SMYD3	65	5	16792
SMART	SM00060:FN3	4	5.6338	0.0200837	6.70467	0.709913	0.709913	18.4566	RIMBP2, SDK1, ROBO2, DSCAM	40	150	10057
UP_KEYWORDS	Phosphoprotein	38	53.5211	0.0202942	1.33582	0.959175	0.299096	21.8469	FHIT, MAD1L1, SLC9A3, FAM20C, VPS53, TSNARE1, DIP2C, DMD, ANKRD11, CNTNAP2, ROBO2, RASA3, JAKMIP3, EXOC2, DSCAM, C7ORF50, SLC12A7, ABR, GMDS, DLGAP2, PTPRN2, RIMBP2, PFKP, SMYD3, ATP11A, ERICH1, SHANK2, RPTOR, TBC1D22A, MYT1L, TRAPPC9, PRKAR1B, TNK2, CACNA1C, CTDP1, PARVB, KIF26B, CAMK1D	71	8246	20581
GOTERM_CC_DIRECT	GO:0005886~plasma membrane	23	32.3944	0.021148	1.56479	0.914403	0.70743	21.6102	SLC12A7, ABR, ADGRD1, SLC9A3, RIMBP2, RPH3AL, SDK1, ATP11A, VIPR2, SHANK2, CDH4, ATP9B, DMD, PRKAR1B, ANKRD11, MGAM, ANO2, TNK2, CACNA1C, DPP6, PARVB, EXOC2, DSCAM	65	4121	18224
UP_SEQ_FEATURE	topological domain:Cytoplasmic	20	28.169	0.0217389	1.65865	0.9997	0.686071	26.1371	SLC12A7, ADGRD1, SLC9A3, PTPRN2, SDK1, ATP11A, VIPR2, CDH4, TMEM132D, SORCS2, CSMD1, ATP9B, MGAM, CNTNAP2, ANO2, ROBO2, CACNA1C, DPP6, GALNT9, DSCAM	70	3456	20063
GOTERM_BP_DIRECT	GO:0007156~homophilic cell adhesion via plasma membrane adhesion molecules	4	5.6338	0.0224152	6.54021	0.99968	0.931618	26.7073	SDK1, ROBO2, CDH4, DSCAM	65	158	16792
GOTERM_CC_DIRECT	GO:0030054~cell junction	6	8.4507	0.0224267	3.66496	0.92635	0.580829	22.7688	DLGAP2, PTPRN2, RIMBP2, SDK1, SHANK2, DSCAM	65	459	18224
GOTERM_BP_DIRECT	GO:0007416~synapse assembly	3	4.22535	0.0226531	12.7052	0.999707	0.869134	26.9514	SDK1, SHANK2, DSCAM	65	61	16792
UP_KEYWORDS	Glycoprotein	24	33.8028	0.0250157	1.52867	0.980786	0.326461	26.2568	SLC12A7, COL4A2, ADGRD1, SLC9A3, PTPRN2, FAM20C, PFKP, SDK1, CDH4, VIPR2, SHANK2, TMEM132D, SORCS2, CSMD1, SMOC2, MGAM, CNTNAP2, ANO2, ROBO2, CACNA1C, DPP6, ADAMTS2, GALNT9, DSCAM	71	4551	20581
GOTERM_CC_DIRECT	GO:0045202~synapse	4	5.6338	0.0258004	6.19601	0.95051	0.528341	25.751	DMD, RIMBP2, SDK1, DSCAM	65	181	18224
GOTERM_CC_DIRECT	GO:0005883~neurofilament	2	2.8169	0.0277572	70.0923	0.960727	0.476618	27.4321	DLGAP2, SHANK2	65	8	18224
UP_SEQ_FEATURE	domain:Ig-like C2-type 4	3	4.22535	0.0282124	11.3137	0.999974	0.732866	32.5968	SDK1, ROBO2, DSCAM	70	76	20063
UP_KEYWORDS	GTPase activation	4	5.6338	0.0296047	5.88575	0.990796	0.347006	30.3231	ABR, TBCD, RASA3, TBC1D22A	71	197	20581
UP_SEQ_FEATURE	compositionally biased region:Poly-Ile	2	2.8169	0.0305361	63.6921	0.999989	0.719588	34.7848	CACNA1C, TSNARE1	70	9	20063
UP_SEQ_FEATURE	domain:IPT/TIG	2	2.8169	0.0338717	57.3229	0.999997	0.719596	37.8107	CAMTA1, EXOC2	70	10	20063
INTERPRO	IPR023214:HAD-like domain	3	4.22535	0.0346475	10.1084	0.999194	0.999194	35.7695	ATP9B, ATP11A, CTDP1	68	81	18559
INTERPRO	IPR003961:Fibronectin, type III	4	5.6338	0.0389174	5.27394	0.999671	0.981852	39.2465	RIMBP2, SDK1, ROBO2, DSCAM	68	207	18559
UP_SEQ_FEATURE	glycosylation site:N-linked (GlcNAc...)	22	30.9859	0.0438508	1.48926	1	0.77781	46.1034	SLC12A7, COL4A2, ADGRD1, SLC9A3, PTPRN2, FAM20C, SDK1, VIPR2, CDH4, TMEM132D, SORCS2, CSMD1, SMOC2, MGAM, CNTNAP2, ANO2, ROBO2, CACNA1C, DPP6, ADAMTS2, GALNT9, DSCAM	70	4234	20063
GOTERM_MF_DIRECT	GO:0004012~phospholipid-translocating ATPase activity	2	2.8169	0.0478526	40.1929	0.999006	0.999006	43.9704	ATP9B, ATP11A	60	14	16881
UP_SEQ_FEATURE	topological domain:Extracellular	16	22.5352	0.0493581	1.64544	1	0.789127	50.2285	ADGRD1, SLC9A3, PTPRN2, SDK1, ATP11A, VIPR2, CDH4, TMEM132D, CSMD1, ATP9B, CNTNAP2, ANO2, ROBO2, CACNA1C, DPP6, DSCAM	70	2787	20063
INTERPRO	IPR006539:Phospholipid-transporting P-type ATPase, subfamily IV	2	2.8169	0.0493894	38.9895	0.999964	0.966975	47.0535	ATP9B, ATP11A	68	14	18559
GOTERM_BP_DIRECT	GO:0034968~histone lysine methylation	2	2.8169	0.0520765	36.9055	1	0.977566	51.9533	SMYD3, PRDM16	65	14	16792
GOTERM_BP_DIRECT	GO:0071625~vocalization behavior	2	2.8169	0.0520765	36.9055	1	0.977566	51.9533	CNTNAP2, SHANK2	65	14	16792
UP_KEYWORDS	Neurogenesis	4	5.6338	0.0535331	4.63797	0.999813	0.510931	48.3912	MYT1L, ROBO2, DSCAM, CAMK1D	71	250	20581
GOTERM_CC_DIRECT	GO:0030673~axolemma	2	2.8169	0.0547556	35.0462	0.99846	0.66017	47.3465	CNTNAP2, ROBO2	65	16	18224
BIOCARTA	h_vipPathway:Neuropeptides VIP and PACAP inhibit the apoptosis of activated T cells	2	2.8169	0.0625367	25	0.855912	0.855912	42.3109	PRKAR1B, VIPR2	5	26	1625
GOTERM_BP_DIRECT	GO:0035082~axoneme assembly	2	2.8169	0.0628834	30.3928	1	0.978565	58.9405	CFAP74, CFAP46	65	17	16792
GOTERM_CC_DIRECT	GO:0030018~Z disc	3	4.22535	0.0646453	7.12803	0.999541	0.666433	53.2914	DMD, CACNA1C, PARVB	65	118	18224
GOTERM_BP_DIRECT	GO:0010881~regulation of cardiac muscle contraction by regulation of the release of sequestered calcium ion	2	2.8169	0.0700205	27.1935	1	0.974815	63.0251	DMD, CACNA1C	65	19	16792
GOTERM_CC_DIRECT	GO:0030667~secretory granule membrane	2	2.8169	0.0712534	26.7018	0.999797	0.654441	56.9153	PTPRN2, RPH3AL	65	21	18224
UP_SEQ_FEATURE	domain:Ig-like C2-type 3	3	4.22535	0.0718611	6.71752	1	0.879578	64.2258	SDK1, ROBO2, DSCAM	70	128	20063
GOTERM_MF_DIRECT	GO:0005096~GTPase activator activity	4	5.6338	0.0739167	4.03369	0.99998	0.995545	59.6343	ABR, TBCD, RASA3, TBC1D22A	60	279	16881
UP_TISSUE	Testis	23	32.3944	0.0753495	1.38642	0.996449	0.940407	55.7545	MAD1L1, SLC12A7, ADGRD1, DLGAP2, LMF1, SMYD3, VPS53, ATP11A, CDH4, TBC1D22A, MYT1L, SMOC2, AHRR, CFAP61, ATP9B, DMD, PRKAR1B, TBCD, CFAP46, TEX19, ANO2, RASA3, JAKMIP3	70	4482	18912
UP_KEYWORDS	Differentiation	6	8.4507	0.0765133	2.60756	0.999996	0.61526	61.5953	MYT1L, NXN, TRAPPC9, TEX19, ROBO2, PRDM16	71	667	20581
UP_KEYWORDS	Cytoplasm	23	32.3944	0.0770091	1.38436	0.999996	0.590551	61.8424	RBFOX1, FHIT, MAD1L1, CAMTA1, PFKP, RPH3AL, SMYD3, SHANK2, RPTOR, AHRR, CFAP74, TRAPPC9, NXN, PCBP3, DMD, TBCD, CFAP46, TEX19, CTDP1, PARVB, CAMK1D, SNTG2, KIF26B	71	4816	20581
UP_KEYWORDS	Calcium	7	9.85915	0.0774615	2.3137	0.999997	0.567647	62.0667	SMOC2, DMD, FAM20C, ANO2, CACNA1C, CDH4, CAMK1D	71	877	20581
UP_KEYWORDS	Transmembrane helix	26	36.6197	0.0784255	1.33772	0.999997	0.549005	62.5405	SLC12A7, ADGRD1, SLC9A3, PTPRN2, LMF1, SDK1, SMYD3, ATP11A, CDH4, SHANK2, VIPR2, TMEM132D, SORCS2, TSNARE1, CSMD1, FAM19A5, SMOC2, ATP9B, MGAM, CNTNAP2, ANO2, ROBO2, DPP6, CACNA1C, GALNT9, DSCAM	71	5634	20581
UP_KEYWORDS	Cell adhesion	5	7.04225	0.0802589	3.02582	0.999998	0.535936	63.4267	SDK1, CNTNAP2, CDH4, PARVB, DSCAM	71	479	20581
GOTERM_BP_DIRECT	GO:0045332~phospholipid translocation	2	2.8169	0.080626	23.4853	1	0.976014	68.4036	ATP9B, ATP11A	65	22	16792
GOTERM_BP_DIRECT	GO:0010842~retina layer formation	2	2.8169	0.080626	23.4853	1	0.976014	68.4036	SDK1, DSCAM	65	22	16792
GOTERM_MF_DIRECT	GO:0071889~14-3-3 protein binding	2	2.8169	0.0806475	23.4458	0.999993	0.980784	62.9672	TBC1D22A, RPTOR	60	24	16881
UP_KEYWORDS	Transmembrane	26	36.6197	0.0807923	1.33369	0.999998	0.518143	63.6809	SLC12A7, ADGRD1, SLC9A3, PTPRN2, LMF1, SDK1, SMYD3, ATP11A, CDH4, SHANK2, VIPR2, TMEM132D, SORCS2, TSNARE1, CSMD1, FAM19A5, SMOC2, ATP9B, MGAM, CNTNAP2, ANO2, ROBO2, DPP6, CACNA1C, GALNT9, DSCAM	71	5651	20581
GOTERM_CC_DIRECT	GO:0005802~trans-Golgi network	3	4.22535	0.0826326	6.18462	0.999951	0.66781	62.5598	RBFOX1, TRAPPC9, ATP9B	65	136	18224
UP_SEQ_FEATURE	domain:CH 2	2	2.8169	0.0888775	21.2307	1	0.913988	72.2798	DMD, PARVB	70	27	20063
UP_SEQ_FEATURE	domain:CH 1	2	2.8169	0.0888775	21.2307	1	0.913988	72.2798	DMD, PARVB	70	27	20063
UP_KEYWORDS	Cytoskeleton	8	11.2676	0.0913384	2.03777	1	0.54453	68.3857	MAD1L1, CFAP74, DMD, CFAP46, CTDP1, PARVB, SNTG2, KIF26B	71	1138	20581
KEGG_PATHWAY	hsa00052:Galactose metabolism	2	2.8169	0.0918098	19.9391	0.998264	0.998264	62.642	MGAM, PFKP	23	30	6879
INTERPRO	IPR013098:Immunoglobulin I-set	3	4.22535	0.0921004	5.80695	1	0.992398	70.2703	SDK1, ROBO2, DSCAM	68	141	18559
INTERPRO	IPR001173:Glycosyl transferase, family 2	2	2.8169	0.0930953	20.2168	1	0.980703	70.6767	B3GNTL1, GALNT9	68	27	18559
GOTERM_BP_DIRECT	GO:0030534~adult behavior	2	2.8169	0.0945817	19.8722	1	0.980142	74.3792	CNTNAP2, SHANK2	65	26	16792
UP_TISSUE	Colon	9	12.6761	0.0950683	1.89225	0.999248	0.909055	64.6472	FHIT, AHRR, SLC9A3, TBCD, CFAP46, SMYD3, GALNT9, CTDP1, PARVB	70	1285	18912
GOTERM_BP_DIRECT	GO:0007155~cell adhesion	5	7.04225	0.0976302	2.81414	1	0.973929	75.5366	CNTNAP2, ROBO2, CDH4, PARVB, DSCAM	65	459	16792
KEGG_PATHWAY	hsa00051:Fructose and mannose metabolism	2	2.8169	0.0976353	18.6929	0.998864	0.966302	65.0209	GMDS, PFKP	23	32	6879
UP_KEYWORDS	Cell projection	6	8.4507	0.0985805	2.41226	1	0.554928	71.2854	CFAP74, CFAP46, CNTNAP2, SHANK2, PARVB, DSCAM	71	721	20581

## Sheet: S10-Top100 genes VNTR density
Linthorst et al., Table S10: Top100 genes VNTR density
gene	vntrcount	gene_length	vntrdensity
TEX19	11	4528	0.00242933
MRPL41	1	676	0.00147929
KRTAP2-2	1	732	0.00136612
KRTAP5-5	1	932	0.00107296
HRCT1	1	934	0.00107066
VCX	2	1881	0.00106326
KRTAP4-3	1	963	0.00103842
KRTAP4-7	1	991	0.00100908
OR2T4	1	1046	0.000956023
KRTAP4-8	1	1160	0.000862069
KRTAP5-4	1	1180	0.000847458
KRTAP5-8	1	1182	0.000846024
KRTAP4-1	1	1240	0.000806452
TMEM190	1	1420	0.000704225
VCX3A	1	1500	0.000666667
UCN3	6	9726	0.000616903
TMEM88B	1	1659	0.000602773
NUPR2	1	1736	0.000576037
HELZ2	9	16153	0.000557172
KLF18	2	3810	0.000524934
MIOX	2	3864	0.000517598
GOLGA6L2	4	7736	0.000517063
METTL26	1	1939	0.00051573
PRB3	2	3881	0.000515331
AC138647.1	2	4099	0.000487924
KLK4	2	4386	0.000455996
FTCD	8	19317	0.000414143
F7	6	14893	0.000402874
PXMP2	7	17398	0.000402345
ACTRT3	1	2640	0.000378788
MSLN	3	8131	0.000368958
SEMG1	1	2735	0.000365631
FAM71E2	3	8352	0.000359195
SMCO1	3	8467	0.000354317
TMEM136	3	8553	0.000350754
NEU4	3	8588	0.000349325
CLEC10A	2	5770	0.00034662
OPRL1	7	20561	0.00034045
CCDC163	2	6213	0.000321906
C1QTNF8	2	6239	0.000320564
LYPD8	5	16344	0.000305923
PLD4	4	13077	0.000305881
ZNF512B	4	13226	0.000302435
CHMP1A	4	13286	0.000301069
PRB4	1	3352	0.000298329
DRD4	1	3413	0.000292997
ZNF16	6	20530	0.000292255
ANO9	7	24078	0.000290722
PERM1	2	6889	0.000290318
SRP14	1	3449	0.000289939
AZU1	2	6921	0.000288976
CD151	2	6944	0.000288018
SPINT4	1	3479	0.000287439
DECR2	3	10629	0.000282247
CRIP2	2	7208	0.000277469
P2RX2	1	3610	0.000277008
SAA1	1	3717	0.000269034
TPPP	9	33490	0.000268737
EEF1A2	3	11171	0.000268553
ENTPD8	2	7452	0.000268384
PDZK1IP1	2	7462	0.000268025
FGFR4	3	11239	0.000266928
CCDC151	4	15178	0.000263539
TERT	11	41922	0.000262392
OBP2A	1	3830	0.000261097
SLC25A41	2	7742	0.000258331
HCN2	7	27278	0.000256617
MT4	1	3908	0.000255885
TMEM120A	2	7825	0.000255591
SYCE3	3	11807	0.000254087
FOXI2	1	3951	0.0002531
RPH3AL	44	173865	0.00025307
GPIHBP1	1	3952	0.000253036
CFD	1	3987	0.000250815
PRSS33	1	3995	0.000250313
GRTP1	10	39984	0.0002501
PROP1	1	4007	0.000249563
FAM20C	17	68201	0.000249263
PDIA2	1	4063	0.000246124
CYP4F12	6	24417	0.00024573
CDC42EP5	2	8270	0.000241838
LCN8	1	4157	0.000240558
RASA3	37	154840	0.000238956
SLC17A9	4	16878	0.000236995
VEGFB	1	4255	0.000235018
NACAD	2	8532	0.000234412
MRPL28	1	4320	0.000231481
ZFAND2A	2	8688	0.000230203
NTS	2	8697	0.000229964
LMF1	29	127684	0.000227123
MPEG1	1	4441	0.000225175
CTU2	2	8913	0.000224391
SLC9A3	12	53874	0.000222742
FGF22	1	4492	0.000222618
ALG12	4	18209	0.000219672
CLPTM1L	6	27347	0.000219402
TNK2	10	45644	0.000219087
KCNG2	8	36516	0.000219082
DPP7	1	4631	0.000215936
COL6A1	5	23313	0.000214473

[truncated: 6 more sheets: S11-DAVID VNTR dens enrichment, S12-Intergenic inversions, S13-Intronic inversions, S14-Exon spanning inversions, S15-Inversions unique to W115, S16-other breakpnts (no segdup)]
